# Supplementary material for: Two new species of Caloptilia (Lepidoptera, Gracillariidae) from New Caledonia inducing galls on Glochidion billardierei (Phyllanthaceae) and redescription of C. xanthopharella (Meyrick, 1880)
Source: Zookeys. 2026 Feb 4;1268:113–37. doi: 10.3897/zookeys.1268.173885 (PMC12895181; doi:10.3897/zookeys.1268.173885)
Supplement: XML Treatment for Caloptilia augeas [file zookeys.1268.173885-treatment1.xml]

<!DOCTYPE tp:taxon-treatment
  PUBLIC "-//TaxonX//DTD Taxonomic Treatment Publishing DTD v0 20100105//EN" "tax-treatment-NSO.dtd">
<tp:taxon-treatment xmlns:tp="http://www.plazi.org/taxpub"><tp:treatment-meta><kwd-group><label>Taxon classification</label><kwd>
                <named-content content-type="kingdom">Animalia</named-content>
              </kwd><kwd>
                <named-content content-type="order">Lepidoptera</named-content>
              </kwd><kwd>
                <named-content content-type="family">Gracillariidae</named-content>
              </kwd></kwd-group><mixed-citation publication-type="journal"><person-group><name><surname>Guiguet</surname><given-names>Antoine</given-names></name><name><surname>van Nieukerken</surname><given-names>Erik J.</given-names></name><name><surname>Giron</surname><given-names>David</given-names></name><name><surname>Gravendeel</surname><given-names>Barbara</given-names></name><name><surname>Lopez-Vaamonde</surname><given-names>Carlos</given-names></name><name><surname>Ohshima</surname><given-names>Issei</given-names></name></person-group><article-title>Two new species of <italic><tp:taxon-name><tp:taxon-name-part taxon-name-part-type="genus" reg="Caloptilia">Caloptilia</tp:taxon-name-part></tp:taxon-name></italic> (<tp:taxon-name><tp:taxon-name-part taxon-name-part-type="order" reg="Lepidoptera">Lepidoptera</tp:taxon-name-part></tp:taxon-name>, <tp:taxon-name><tp:taxon-name-part taxon-name-part-type="genus" reg="Gracillariidae">Gracillariidae</tp:taxon-name-part></tp:taxon-name>) from New Caledonia inducing galls on <italic><tp:taxon-name><tp:taxon-name-part taxon-name-part-type="genus" reg="Glochidion">Glochidion</tp:taxon-name-part> <tp:taxon-name-part taxon-name-part-type="species" reg="billardierei">billardierei</tp:taxon-name-part></tp:taxon-name></italic> (<tp:taxon-name><tp:taxon-name-part taxon-name-part-type="genus" reg="Phyllanthaceae">Phyllanthaceae</tp:taxon-name-part></tp:taxon-name>) and redescription of <italic><tp:taxon-name><tp:taxon-name-part taxon-name-part-type="genus" reg="Caloptilia">C.</tp:taxon-name-part> <tp:taxon-name-part taxon-name-part-type="species" reg="xanthopharella">xanthopharella</tp:taxon-name-part></tp:taxon-name></italic> (Meyrick, 1880)</article-title><source>Zookeys</source><day>04</day><month>02</month><year>2026</year><volume>1268</volume><fpage>113</fpage><lpage>137</lpage><pub-id pub-id-type="doi">10.3897/zookeys.1268.173885</pub-id></mixed-citation></tp:treatment-meta><tp:nomenclature><tp:taxon-name><object-id xmlns:xlink="http://www.w3.org/1999/xlink" content-type="arpha" xlink:type="simple">BBCEF45A-D466-52C0-A36C-509BA6C3933F</object-id><tp:taxon-name-part taxon-name-part-type="genus" reg="Caloptilia">Caloptilia</tp:taxon-name-part> <tp:taxon-name-part taxon-name-part-type="species" reg="augeas">augeas</tp:taxon-name-part>
                    <object-id xmlns:xlink="http://www.w3.org/1999/xlink" content-type="zoobank" xlink:type="simple">https://zoobank.org/8CC15AC0-C40C-4B76-A832-20C3BB62F8AD</object-id></tp:taxon-name><tp:taxon-authority>Guiguet, Lopez-Vaamonde, van Nieukerken &amp; Ohshima, sp. nov.</tp:taxon-authority><xref ref-type="fig" rid="F2">Figs 4–10</xref><xref ref-type="fig" rid="F5">, 21</xref><xref ref-type="fig" rid="F6">, 23</xref><xref ref-type="fig" rid="F6">, 24</xref><xref ref-type="fig" rid="F7">, 29–31</xref><xref ref-type="fig" rid="F10">, 38–42</xref></tp:nomenclature><tp:treatment-sec sec-type="Type material"><title>Type material.</title><p><bold><italic>Holotype</italic></bold>. New Caledonia • ♂; Province Sud, Farino, near La Fao, Parc des Grandes Fougères; <named-content xmlns:xlink="http://www.w3.org/1999/xlink" content-type="dwc:verbatimCoordinates" xlink:type="simple">21.626°S, 165.759°E</named-content>; alt. 430 m; 13 Sep. 2018; 23 Sep. 2018 em. [adult emergence]; Ohshima, Issei et al. leg.; Rearing No. IsO-1058; Host: “<italic><tp:taxon-name><tp:taxon-name-part taxon-name-part-type="genus" reg="Glochidion">Glochidion</tp:taxon-name-part> <tp:taxon-name-part taxon-name-part-type="species" reg="billarideri">billarideri</tp:taxon-name-part></tp:taxon-name></italic>” [recte <tp:taxon-name><tp:taxon-name-part taxon-name-part-type="genus" reg="Glochidion"/><tp:taxon-name-part taxon-name-part-type="species">billardierei</tp:taxon-name-part></tp:taxon-name>]; DNA extraction No. IO-873; Genitalia slide: EvN5562; <named-content xmlns:xlink="http://www.w3.org/1999/xlink" content-type="dwc:institutional_code" xlink:title="Naturalis Biodiversity Center, Leiden, The Netherlands" xlink:href="http://grbio.org/institution/national-museum-natural-history-naturalis" xlink:type="simple">RMNH</named-content>.INS.25562; <named-content xmlns:xlink="http://www.w3.org/1999/xlink" content-type="dwc:institutional_code" xlink:title="Naturalis Biodiversity Center, Leiden, The Netherlands" xlink:href="http://grbio.org/institution/national-museum-natural-history-naturalis" xlink:type="simple">RMNH</named-content>. <bold><italic>Paratypes</italic></bold> (12 ♂ 15 ♀). New Caledonia, Same collecting data as holotype • 2 ♂; 26 &amp; 20 Sep. 2018 em.; DNA extraction No.: IO-875, IO-871 &amp; IO-966; Genitalia slides EvN5563, EvN5648; <named-content xmlns:xlink="http://www.w3.org/1999/xlink" content-type="dwc:institutional_code" xlink:title="Naturalis Biodiversity Center, Leiden, The Netherlands" xlink:href="http://grbio.org/institution/national-museum-natural-history-naturalis" xlink:type="simple">RMNH</named-content>.INS.25563; <named-content xmlns:xlink="http://www.w3.org/1999/xlink" content-type="dwc:institutional_code" xlink:title="Naturalis Biodiversity Center, Leiden, The Netherlands" xlink:href="http://grbio.org/institution/national-museum-natural-history-naturalis" xlink:type="simple">RMNH</named-content>.INS.25648 • 3 ♀; 22 &amp; 29 Sep. 2018 em.; DNA extraction No.: IO-870, IO-881, IO-882 &amp; IO-965; Genitalia slides EvN5561, EvN5560; <named-content xmlns:xlink="http://www.w3.org/1999/xlink" content-type="dwc:institutional_code" xlink:title="Naturalis Biodiversity Center, Leiden, The Netherlands" xlink:href="http://grbio.org/institution/national-museum-natural-history-naturalis" xlink:type="simple">RMNH</named-content>.INS.1557477, <named-content xmlns:xlink="http://www.w3.org/1999/xlink" content-type="dwc:institutional_code" xlink:title="Naturalis Biodiversity Center, Leiden, The Netherlands" xlink:href="http://grbio.org/institution/national-museum-natural-history-naturalis" xlink:type="simple">RMNH</named-content>.INS.25560, <named-content xmlns:xlink="http://www.w3.org/1999/xlink" content-type="dwc:institutional_code" xlink:title="Naturalis Biodiversity Center, Leiden, The Netherlands" xlink:href="http://grbio.org/institution/national-museum-natural-history-naturalis" xlink:type="simple">RMNH</named-content>.INS.25561 • 2 ♂; 1 Oct. 2018 em.; DNA extraction No.: IO-886, IO-887; <named-content xmlns:xlink="http://www.w3.org/1999/xlink" content-type="dwc:institutional_code" xlink:title="MNHN - Museum national d'Histoire naturelle" xlink:href="https://scientific-collections.gbif.org/institution/6a6ac6c5-1b8a-48db-91a2-f8661274ff80" xlink:type="simple">MNHN</named-content> • 3 ♀; 18, 26 &amp; 29 Sep. 2018 em.; DNA extraction No.: IO-872, IO-874, IO-880; <named-content xmlns:xlink="http://www.w3.org/1999/xlink" content-type="dwc:institutional_code" xlink:title="MNHN - Museum national d'Histoire naturelle" xlink:href="https://scientific-collections.gbif.org/institution/6a6ac6c5-1b8a-48db-91a2-f8661274ff80" xlink:type="simple">MNHN</named-content> • 1 ♂ 1 ♀; 28 Sep., 1 Oct 2018 em.; DNA extraction No.: IO-876, IO-888; <named-content xmlns:xlink="http://www.w3.org/1999/xlink" content-type="dwc:institutional_code" xlink:title="Natural History Museum, London" xlink:href="https://scientific-collections.gbif.org/institution/1d808a7c-1f9e-4379-9616-edb749ecf10e" xlink:type="simple">NHMUK</named-content> • 3 ♂; 1 &amp; 11 Oct. 2018 em.; DNA extraction No.: IO-883, IO-885, IO-934; <abbrev xmlns:xlink="http://www.w3.org/1999/xlink" content-type="institution" xlink:title="Kyoto Prefectural University, Kyoto, Japan" xlink:type="simple">KPU</abbrev> • 5 ♀; 23 Sep. – 5 Oct. 2018 em.; DNA extraction No.: IO-867, IO-868, IO-877, IO-878, IO-933; <abbrev xmlns:xlink="http://www.w3.org/1999/xlink" content-type="institution" xlink:title="Kyoto Prefectural University, Kyoto, Japan" xlink:type="simple">KPU</abbrev> • 2 ♂; 1 &amp; 3 Oct. 2018 em.; DNA extraction No.: IO-884, IO-932; <named-content xmlns:xlink="http://www.w3.org/1999/xlink" content-type="dwc:institutional_code" xlink:title="Naturhistorisches Museum Wien" xlink:href="https://scientific-collections.gbif.org/institution/37a95137-fb12-4e75-b35c-ffc6e5af94f9" xlink:type="simple">NHMW</named-content> •2 ♀; 22 &amp; 29 Sep. 2018 em.; DNA extraction No.: IO-869, IO-879; <named-content xmlns:xlink="http://www.w3.org/1999/xlink" content-type="dwc:institutional_code" xlink:title="Naturhistorisches Museum Wien" xlink:href="https://scientific-collections.gbif.org/institution/37a95137-fb12-4e75-b35c-ffc6e5af94f9" xlink:type="simple">NHMW</named-content> •1 ♂ 1 ♀; Province Sud, Farino, Parc des Grandes Fougères, Camp de la Houe; <named-content xmlns:xlink="http://www.w3.org/1999/xlink" content-type="dwc:verbatimCoordinates" xlink:type="simple">21.6109°S, 165.755°E</named-content>; alt. 382 m ; 14 Sep. 2018; Ohshima, Issei et al. leg.; light trap; DNA extraction No.: IO-865 (♂), IO-866 (♀); <named-content xmlns:xlink="http://www.w3.org/1999/xlink" content-type="dwc:institutional_code" xlink:title="MNHN - Museum national d'Histoire naturelle" xlink:href="https://scientific-collections.gbif.org/institution/6a6ac6c5-1b8a-48db-91a2-f8661274ff80" xlink:type="simple">MNHN</named-content> • 1 ♂; Same data as previous; DNA extraction No.: IO-864; <named-content xmlns:xlink="http://www.w3.org/1999/xlink" content-type="dwc:institutional_code" xlink:title="Natural History Museum, London" xlink:href="https://scientific-collections.gbif.org/institution/1d808a7c-1f9e-4379-9616-edb749ecf10e" xlink:type="simple">NHMUK</named-content>.</p></tp:treatment-sec><tp:treatment-sec sec-type="Diagnosis"><title>Diagnosis.</title><p><italic><tp:taxon-name><tp:taxon-name-part taxon-name-part-type="genus" reg="Caloptilia">Caloptilia</tp:taxon-name-part> <tp:taxon-name-part taxon-name-part-type="species" reg="augeas">augeas</tp:taxon-name-part></tp:taxon-name></italic> is distinguished from other <italic><tp:taxon-name><tp:taxon-name-part taxon-name-part-type="genus" reg="Caloptilia">Caloptilia</tp:taxon-name-part></tp:taxon-name></italic> species by the forewing with the ambiguously margined costal elongated large metallic gold patch and by the metallic gold hind wing (Figs <xref ref-type="fig" rid="F2">4–10</xref>). Despite the obvious difference in the wing pattern, both male and female genital morphology resembles <italic><tp:taxon-name><tp:taxon-name-part taxon-name-part-type="genus" reg="Caloptilia">C.</tp:taxon-name-part> <tp:taxon-name-part taxon-name-part-type="species" reg="ceryneia">ceryneia</tp:taxon-name-part></tp:taxon-name></italic> and <italic><tp:taxon-name><tp:taxon-name-part taxon-name-part-type="genus" reg="Caloptilia">C.</tp:taxon-name-part> <tp:taxon-name-part taxon-name-part-type="species" reg="cecidophora">cecidophora</tp:taxon-name-part></tp:taxon-name></italic>. However, <italic><tp:taxon-name><tp:taxon-name-part taxon-name-part-type="genus" reg="Caloptilia">C.</tp:taxon-name-part> <tp:taxon-name-part taxon-name-part-type="species" reg="augeas">augeas</tp:taxon-name-part></tp:taxon-name></italic> is distinguished from the former by the rounded ventral margin of valva and from the latter by the rounded terminal margin of valva in the male genitalia. In the female genitalia, <italic><tp:taxon-name><tp:taxon-name-part taxon-name-part-type="genus" reg="Caloptilia">C.</tp:taxon-name-part> <tp:taxon-name-part taxon-name-part-type="species" reg="augeas">augeas</tp:taxon-name-part></tp:taxon-name></italic> is clearly distinguished from the two species by large L-shaped signa. Larvae induce large leaf galls on <italic><tp:taxon-name><tp:taxon-name-part taxon-name-part-type="genus" reg="Glochidion">Glochidion</tp:taxon-name-part> <tp:taxon-name-part taxon-name-part-type="species" reg="billardierei">billardierei</tp:taxon-name-part></tp:taxon-name></italic>, and the galls protrude on the adaxial side with an opening on the abaxial side (Figs <xref ref-type="fig" rid="F10">38–42</xref>).</p><fig id="F2" position="float" orientation="portrait"><object-id xmlns:xlink="http://www.w3.org/1999/xlink" content-type="doi" xlink:type="simple">10.3897/zookeys.1268.173885.figures4-10</object-id><object-id xmlns:xlink="http://www.w3.org/1999/xlink" content-type="arpha" xlink:type="simple">8E98A698-40EE-5CA8-9556-A8E99514B300</object-id><label>Figures 4–10.</label><caption><p>Habitus of adult <italic><tp:taxon-name><tp:taxon-name-part taxon-name-part-type="genus" reg="Caloptilia">Caloptilia</tp:taxon-name-part> <tp:taxon-name-part taxon-name-part-type="species" reg="augeas">augeas</tp:taxon-name-part></tp:taxon-name></italic> sp. nov. <bold>4</bold>. Resting posture; <bold>5</bold>. Paratype, male <named-content xmlns:xlink="http://www.w3.org/1999/xlink" content-type="dwc:institutional_code" xlink:title="Naturalis Biodiversity Center, Leiden, The Netherlands" xlink:href="http://grbio.org/institution/national-museum-natural-history-naturalis" xlink:type="simple">RMNH</named-content>.INS.25563; <bold>6</bold>. Holotype, male, <named-content xmlns:xlink="http://www.w3.org/1999/xlink" content-type="dwc:institutional_code" xlink:title="Naturalis Biodiversity Center, Leiden, The Netherlands" xlink:href="http://grbio.org/institution/national-museum-natural-history-naturalis" xlink:type="simple">RMNH</named-content>.INS.25562; <bold>7</bold>. Paratype, male, <named-content xmlns:xlink="http://www.w3.org/1999/xlink" content-type="dwc:institutional_code" xlink:title="Naturalis Biodiversity Center, Leiden, The Netherlands" xlink:href="http://grbio.org/institution/national-museum-natural-history-naturalis" xlink:type="simple">RMNH</named-content>.INS.25648; <bold>8</bold>. Paratype, female, <named-content xmlns:xlink="http://www.w3.org/1999/xlink" content-type="dwc:institutional_code" xlink:title="Naturalis Biodiversity Center, Leiden, The Netherlands" xlink:href="http://grbio.org/institution/national-museum-natural-history-naturalis" xlink:type="simple">RMNH</named-content>.INS.25561; <bold>9</bold>. Paratype, female, <named-content xmlns:xlink="http://www.w3.org/1999/xlink" content-type="dwc:institutional_code" xlink:title="Naturalis Biodiversity Center, Leiden, The Netherlands" xlink:href="http://grbio.org/institution/national-museum-natural-history-naturalis" xlink:type="simple">RMNH</named-content>.INS.1557477; <bold>10</bold>. Paratype, female, <named-content xmlns:xlink="http://www.w3.org/1999/xlink" content-type="dwc:institutional_code" xlink:title="Naturalis Biodiversity Center, Leiden, The Netherlands" xlink:href="http://grbio.org/institution/national-museum-natural-history-naturalis" xlink:type="simple">RMNH</named-content>.INS.25560. Scale bars: 2 mm.</p></caption><graphic xmlns:xlink="http://www.w3.org/1999/xlink" xlink:href="zookeys-1268-113_article-173885__-g002.jpg" id="oo_1527620.jpg" position="float" orientation="portrait" xlink:type="simple"><uri content-type="original_file" xlink:type="simple">https://binary.pensoft.net/fig/1527620</uri></graphic></fig></tp:treatment-sec><tp:treatment-sec sec-type="Description"><title>Description.</title><p><bold><italic>Habitus</italic></bold> (Figs <xref ref-type="fig" rid="F2">4–10</xref>). Forewing length 5.44–6.24 mm (5.44 mm in holotype, 5.84 mm on average of 6 specimens). No sexual dimorphism exhibited.</p><p><bold><italic>Head</italic></bold>: Vertex metallic gold. Antenna 1.1× longer than forewing, yellow, annulated with brown. Labial palpus upcurved, metallic gold, brown apically.</p><p><bold><italic>Thorax</italic></bold>: Tegula metallic gold. Forewing rather broad, with ground of light brown scales; basal 1/4 of costa ochreous-brown with a minute blackish spot near base; large elongated metallic gold patch ranging from 1/4 to apex along costa, narrowed at 1/2, and ambiguously margined by light brown scales except at the proximal margin where edged by dark brown scales; dorsum before tornus metallic gold, shading into light brown scales towards fold, and some scales with darkened tips around tornus to apex; fringe metallic gold, with three lines. Hindwing metallic gold, with greyish brown scales along costa from base to middle part; fringe metallic gold. Fore- and midlegs with coxa ochreous-brown; tarsi ochreous-white; hindleg with coxa metallic gold.</p><p><bold><italic>Abdomen</italic></bold>: terga lustrous brass; sterna lustrous brass.</p><p><bold><italic>Male genitalia</italic></bold> (Figs <xref ref-type="fig" rid="F6">23</xref>, <xref ref-type="fig" rid="F6">24</xref>): Tegumen about as long as vinculum, poorly sclerotised. Valva elongate, upcurved, distally dilated, straight on terminal margin, setose on almost all the internal ventral surface of cucullus, naked distally. Vinculum a little more than 2/3 as long as valva. Phallus ~ 1.3 × as long as vinculum, needle-shaped, without cornuti; phallus length 595–645 µm.</p><p><bold><italic>Female genitalia</italic></bold> (Figs <xref ref-type="fig" rid="F7">29–31</xref>): Papilla analis with numerous spine-like setae on dorso-caudal corner besides the usual slender setae, posterior edge slightly convex more sclerotised. Antrum poorly developed. Ductus bursae long, slender, membranous. Ductus seminalis meets ductus bursae close to ostium. Corpus bursae elongate-ovoid in form, wrinkled; a pair of well-developed signa curved, sabre-shaped, protruding externally, as long as the diameter of the corpus bursae section. Signa length 235–320 µm.</p></tp:treatment-sec><tp:treatment-sec sec-type="Biology"><title>Biology.</title><p>The species is known to feed exclusively on <italic><tp:taxon-name><tp:taxon-name-part taxon-name-part-type="genus" reg="Glochidion">Glochidion</tp:taxon-name-part> <tp:taxon-name-part taxon-name-part-type="species" reg="billardierei">billardierei</tp:taxon-name-part></tp:taxon-name></italic> Baill. (<tp:taxon-name><tp:taxon-name-part taxon-name-part-type="genus" reg="Phyllanthaceae">Phyllanthaceae</tp:taxon-name-part></tp:taxon-name>). Larvae begin their development as sap feeding leaf miners (Fig. <xref ref-type="fig" rid="F10">39</xref>) creating an irregular gallery in the lower epidermis of the leaf. Subsequently, they induce the formation of prominent galls that protrude from the adaxial (upper) surface of the leaf (Fig. <xref ref-type="fig" rid="F10">38</xref>). Each gall has a small opening on the abaxial (lower) side, which the larva uses to expel frass from the larval chamber. Once waste removal is complete, the opening is sealed with a silk seal (Figs <xref ref-type="fig" rid="F10">40–42</xref>). Right before pupation, the larva digs the future adult exit hole below the adaxial surface of the gall on the extremity opposed to the frass hole, leaving only a circular membrane of epidermal cuticle. The larva pupates inside the gall. The adults emerged between 20 September and 11 October, suggesting that at least some of the collected galls contained pupae.</p></tp:treatment-sec><tp:treatment-sec sec-type="Distribution"><title>Distribution.</title><p>So far, the species is only known from two sites within the Parc des Grandes Fougères in the South Province of New Caledonia.</p></tp:treatment-sec><tp:treatment-sec sec-type="Etymology"><title>Etymology.</title><p>The specific name augeas refers to the fifth Labour of Hercules in the Greek mythology. The larval behaviour of frass cleaning in the gall reminds this Labour that consisted in cleaning the stables of king Augeas (Αὐγέας). This name comes from the word “αὐγή” that designates “sun shine” and “reflection of a shiny object” in Classic Greek (<xref ref-type="bibr" rid="B1">Bailly 1899</xref>), referring to the bright colour of the adult wings. The epithet is to be regarded as a noun in apposition.</p></tp:treatment-sec><tp:treatment-sec sec-type="DNA barcodes"><title>DNA barcodes.</title><p>Twenty-eight barcodes of the same population form a single BIN <abbrev xmlns:xlink="http://www.w3.org/1999/xlink" xlink:title="Barcode of Life Data Systems" xlink:type="simple">BOLD</abbrev>:AEC4316, with an average distance of 0.2% and a maximum distance of 0.64%; there is a 3.69% (<italic>p</italic>-distance) difference to its nearest-neighbour <ext-link xmlns:xlink="http://www.w3.org/1999/xlink" xlink:href="http://boldsystems.org/index.php/Public_BarcodeCluster?clusteruri=BOLD:AEC4478" ext-link-type="uri" xlink:type="simple">BOLD:AEC4478</ext-link> (<italic><tp:taxon-name><tp:taxon-name-part taxon-name-part-type="genus" reg="Caloptilia">C.</tp:taxon-name-part> <tp:taxon-name-part taxon-name-part-type="species" reg="ceryneia">ceryneia</tp:taxon-name-part></tp:taxon-name></italic>, Suppl. materials <xref ref-type="supplementary-material" rid="S1">1</xref>–<xref ref-type="supplementary-material" rid="S3">3</xref>).</p></tp:treatment-sec><tp:treatment-sec><!--Section generated to contain objects referenced in tp:taxon-treatment.--><fig id="F5" position="float" orientation="portrait"><object-id xmlns:xlink="http://www.w3.org/1999/xlink" content-type="doi" xlink:type="simple">10.3897/zookeys.1268.173885.figures21-22</object-id><object-id xmlns:xlink="http://www.w3.org/1999/xlink" content-type="arpha" xlink:type="simple">AE7EEF56-3EBD-56B9-95B5-E625C6B82F53</object-id><label>Figures 21, 22.</label><caption><p>Labels of Holotypes. <bold>21</bold>. <italic><tp:taxon-name><tp:taxon-name-part taxon-name-part-type="genus" reg="Caloptilia">Caloptilia</tp:taxon-name-part> <tp:taxon-name-part taxon-name-part-type="species" reg="augeas">augeas</tp:taxon-name-part></tp:taxon-name></italic> holotype, male, <named-content xmlns:xlink="http://www.w3.org/1999/xlink" content-type="dwc:institutional_code" xlink:title="Naturalis Biodiversity Center, Leiden, The Netherlands" xlink:href="http://grbio.org/institution/national-museum-natural-history-naturalis" xlink:type="simple">RMNH</named-content>.INS.25562; <bold>22</bold>. <italic><tp:taxon-name><tp:taxon-name-part taxon-name-part-type="genus" reg="Caloptilia">Caloptilia</tp:taxon-name-part> <tp:taxon-name-part taxon-name-part-type="species" reg="ceryneia">ceryneia</tp:taxon-name-part></tp:taxon-name></italic> holotype, male, <named-content xmlns:xlink="http://www.w3.org/1999/xlink" content-type="dwc:institutional_code" xlink:title="Naturalis Biodiversity Center, Leiden, The Netherlands" xlink:href="http://grbio.org/institution/national-museum-natural-history-naturalis" xlink:type="simple">RMNH</named-content>.INS.25650.</p></caption><graphic xmlns:xlink="http://www.w3.org/1999/xlink" xlink:href="zookeys-1268-113_article-173885__-g005.jpg" id="oo_1527623.jpg" position="float" orientation="portrait" xlink:type="simple"><uri content-type="original_file" xlink:type="simple">https://binary.pensoft.net/fig/1527623</uri></graphic></fig><fig id="F6" position="float" orientation="portrait"><object-id xmlns:xlink="http://www.w3.org/1999/xlink" content-type="doi" xlink:type="simple">10.3897/zookeys.1268.173885.figures23-28</object-id><object-id xmlns:xlink="http://www.w3.org/1999/xlink" content-type="arpha" xlink:type="simple">AAD2FBCA-F7C4-5AB7-AD16-04C8C2970D5F</object-id><label>Figures 23–28.</label><caption><p>Male genitalia of <italic><tp:taxon-name><tp:taxon-name-part taxon-name-part-type="genus" reg="Caloptilia">Caloptilia</tp:taxon-name-part> <tp:taxon-name-part taxon-name-part-type="species" reg="augeas">augeas</tp:taxon-name-part></tp:taxon-name></italic> sp. nov., <italic><tp:taxon-name><tp:taxon-name-part taxon-name-part-type="genus" reg="Caloptilia">C.</tp:taxon-name-part> <tp:taxon-name-part taxon-name-part-type="species" reg="ceryneia">ceryneia</tp:taxon-name-part></tp:taxon-name></italic> sp. nov., and <italic><tp:taxon-name><tp:taxon-name-part taxon-name-part-type="genus" reg="Caloptilia">C.</tp:taxon-name-part> <tp:taxon-name-part taxon-name-part-type="species" reg="xanthopharella">xanthopharella</tp:taxon-name-part></tp:taxon-name></italic> (Meyrick, 1880) in ventral view. <bold>23</bold>. <italic><tp:taxon-name><tp:taxon-name-part taxon-name-part-type="genus" reg="Caloptilia">C.</tp:taxon-name-part> <tp:taxon-name-part taxon-name-part-type="species" reg="augeas">augeas</tp:taxon-name-part></tp:taxon-name></italic> holotype, whole genitalia, with valvae spread out and phallus removed, genitalia slide EvN5562; <bold>24</bold>. <italic><tp:taxon-name><tp:taxon-name-part taxon-name-part-type="genus" reg="Caloptilia">C.</tp:taxon-name-part> <tp:taxon-name-part taxon-name-part-type="species" reg="augeas">augeas</tp:taxon-name-part></tp:taxon-name></italic> holotype, phallus; <bold>25</bold>. <italic><tp:taxon-name><tp:taxon-name-part taxon-name-part-type="genus" reg="Caloptilia">C.</tp:taxon-name-part> <tp:taxon-name-part taxon-name-part-type="species" reg="ceryneia">ceryneia</tp:taxon-name-part></tp:taxon-name></italic> holotype, whole genitalia, with valvae spread out and phallus in situ, genitalia slide EvN5650; <bold>26</bold>. <italic><tp:taxon-name><tp:taxon-name-part taxon-name-part-type="genus" reg="Caloptilia">C.</tp:taxon-name-part> <tp:taxon-name-part taxon-name-part-type="species" reg="ceryneia">ceryneia</tp:taxon-name-part></tp:taxon-name></italic> paratype, phallus; <bold>27</bold>. <italic><tp:taxon-name><tp:taxon-name-part taxon-name-part-type="genus" reg="Caloptilia">C.</tp:taxon-name-part> <tp:taxon-name-part taxon-name-part-type="species" reg="xanthopharella">xanthopharella</tp:taxon-name-part></tp:taxon-name></italic>, whole genitalia, with valvae spread out and phallus in situ, genitalia slide EvN5649; <bold>28</bold>. <italic><tp:taxon-name><tp:taxon-name-part taxon-name-part-type="genus" reg="Caloptilia">C.</tp:taxon-name-part> <tp:taxon-name-part taxon-name-part-type="species" reg="xanthopharella">xanthopharella</tp:taxon-name-part></tp:taxon-name></italic>, phallus. Scale bars: 0.2 mm.</p></caption><graphic xmlns:xlink="http://www.w3.org/1999/xlink" xlink:href="zookeys-1268-113_article-173885__-g006.jpg" id="oo_1527624.jpg" position="float" orientation="portrait" xlink:type="simple"><uri content-type="original_file" xlink:type="simple">https://binary.pensoft.net/fig/1527624</uri></graphic></fig><fig id="F7" position="float" orientation="portrait"><object-id xmlns:xlink="http://www.w3.org/1999/xlink" content-type="doi" xlink:type="simple">10.3897/zookeys.1268.173885.figures29-31</object-id><object-id xmlns:xlink="http://www.w3.org/1999/xlink" content-type="arpha" xlink:type="simple">A6092EE5-7186-5C39-804D-676012CF7738</object-id><label>Figures 29–31.</label><caption><p><italic><tp:taxon-name><tp:taxon-name-part taxon-name-part-type="genus" reg="Caloptilia">Caloptilia</tp:taxon-name-part> <tp:taxon-name-part taxon-name-part-type="species" reg="augeas">augeas</tp:taxon-name-part></tp:taxon-name></italic> sp. nov., female genitalia, paratype, genitalia slide EvN5561. <bold>29</bold>. Whole genitalia in dorso-lateral view; <bold>30</bold>. Papilla analis, lateral view; <bold>31</bold>. Top of bursa with signa. Scale bars: 0.5 mm (<bold>29</bold>), 0.1 mm (<bold>30, 31</bold>).</p></caption><graphic xmlns:xlink="http://www.w3.org/1999/xlink" xlink:href="zookeys-1268-113_article-173885__-g007.jpg" id="oo_1527625.jpg" position="float" orientation="portrait" xlink:type="simple"><uri content-type="original_file" xlink:type="simple">https://binary.pensoft.net/fig/1527625</uri></graphic></fig><fig id="F10" position="float" orientation="portrait"><object-id xmlns:xlink="http://www.w3.org/1999/xlink" content-type="doi" xlink:type="simple">10.3897/zookeys.1268.173885.figures38-42</object-id><object-id xmlns:xlink="http://www.w3.org/1999/xlink" content-type="arpha" xlink:type="simple">BE236D91-14C2-5503-AD5C-A703238A60BF</object-id><label>Figures 38–42.</label><caption><p>The gall of <italic><tp:taxon-name><tp:taxon-name-part taxon-name-part-type="genus" reg="Caloptilia">Caloptilia</tp:taxon-name-part> <tp:taxon-name-part taxon-name-part-type="species" reg="augeas">augeas</tp:taxon-name-part></tp:taxon-name></italic> sp. nov. on the leaves of <italic><tp:taxon-name><tp:taxon-name-part taxon-name-part-type="genus" reg="Glochidion">Glochidion</tp:taxon-name-part> <tp:taxon-name-part taxon-name-part-type="species" reg="billardierei">billardierei</tp:taxon-name-part></tp:taxon-name></italic> Baill. (<tp:taxon-name><tp:taxon-name-part taxon-name-part-type="genus" reg="Phyllanthaceae">Phyllanthaceae</tp:taxon-name-part></tp:taxon-name>) collected in Parc des Grandes Fougères. <bold>38</bold>. The galls are located on the adaxial side of the leaf, usually near the midrib; <bold>39</bold>. Early instars make epidermal leaf-mines before inducing a gall; <bold>40</bold>. Gall cross section showing that the larval chamber is connected with the outside through a hole at the right extremity, detail showing the larva collecting frass with silk; <bold>41</bold>. External view of the frass excretion hole on the abaxial side of the galls; <bold>42</bold>. Internal view of the frass excretion hole showing the silk membrane closing the hole after use.</p></caption><graphic xmlns:xlink="http://www.w3.org/1999/xlink" xlink:href="zookeys-1268-113_article-173885__-g010.jpg" id="oo_1527629.jpg" position="float" orientation="portrait" xlink:type="simple"><uri content-type="original_file" xlink:type="simple">https://binary.pensoft.net/fig/1527629</uri></graphic></fig><supplementary-material xmlns:xlink="http://www.w3.org/1999/xlink" id="S1" position="float" orientation="portrait" xlink:type="simple"><object-id content-type="doi" xlink:type="simple">10.3897/zookeys.1268.173885.suppl1</object-id><object-id content-type="arpha" xlink:type="simple">92AA94FC-80D9-59BA-825F-D38D624BCF89</object-id><label>Supplementary material 1</label><caption><p>Specimen data of 59 specimens deposited in <abbrev xlink:title="Barcode of Life Data Systems" xlink:type="simple">BOLD</abbrev> dataset DS-CALNEO (<ext-link xlink:href="10.5883/DS-CALNEO" ext-link-type="doi" xlink:type="simple">https://doi.org/10.5883/DS-CALNEO</ext-link>) and included in this study</p></caption><statement content-type="dataType"><label>Data type</label><p>xlsx</p></statement><media xlink:href="zookeys-1268-113_article-173885__-s001.xlsx" mimetype="application" mime-subtype="vnd.openxmlformats-officedocument.spreadsheetml.sheet" position="float" orientation="portrait" id="oo_1527632.xlsx" xlink:type="simple"><uri content-type="original_file" xlink:type="simple">https://binary.pensoft.net/file/1527632</uri></media><permissions><license xlink:type="simple"><license-p>This dataset is made available under the Open Database License (<ext-link ext-link-type="uri" xlink:href="http://opendatacommons.org/licenses/odbl/1.0/" xlink:type="simple">http://opendatacommons.org/licenses/odbl/1.0/</ext-link>). The Open Database License (ODbL) is a license agreement intended to allow users to freely share, modify, and use this Dataset while maintaining this same freedom for others, provided that the original source and author(s) are credited.</license-p></license></permissions><attrib specific-use="authors"> Antoine Guiguet, Erik J. van Nieukerken, David Giron, Barbara Gravendeel, Carlos Lopez-Vaamonde, Issei Ohshima</attrib></supplementary-material><supplementary-material xmlns:xlink="http://www.w3.org/1999/xlink" id="S3" position="float" orientation="portrait" xlink:type="simple"><object-id content-type="doi" xlink:type="simple">10.3897/zookeys.1268.173885.suppl3</object-id><object-id content-type="arpha" xlink:type="simple">E99F0686-23F1-527E-ACF2-F9F66C13BD30</object-id><label>Supplementary material 3</label><caption><p>Neighbor-Joining tree of 59 sequences and three BINs included in this study</p></caption><statement content-type="dataType"><label>Data type</label><p>pdf</p></statement><media xlink:href="zookeys-1268-113_article-173885__-s003.pdf" mimetype="application" mime-subtype="pdf" position="float" orientation="portrait" id="oo_1527634.pdf" xlink:type="simple"><uri content-type="original_file" xlink:type="simple">https://binary.pensoft.net/file/1527634</uri></media><permissions><license xlink:type="simple"><license-p>This dataset is made available under the Open Database License (<ext-link ext-link-type="uri" xlink:href="http://opendatacommons.org/licenses/odbl/1.0/" xlink:type="simple">http://opendatacommons.org/licenses/odbl/1.0/</ext-link>). The Open Database License (ODbL) is a license agreement intended to allow users to freely share, modify, and use this Dataset while maintaining this same freedom for others, provided that the original source and author(s) are credited.</license-p></license></permissions><attrib specific-use="authors"> Antoine Guiguet, Erik J. van Nieukerken, David Giron, Barbara Gravendeel, Carlos Lopez-Vaamonde, Issei Ohshima</attrib></supplementary-material></tp:treatment-sec><ref-list><ref id="B1"><mixed-citation xmlns:xlink="http://www.w3.org/1999/xlink" xlink:type="simple">Bailly A (1899) Dictionnaire grec-français. <ext-link xlink:href="https://www.diacronia.ro/en/indexing/details/B46" ext-link-type="uri" xlink:type="simple">https://www.diacronia.ro/en/indexing/details/B46</ext-link> [accessed 29 Sept 2025]</mixed-citation></ref></ref-list></tp:taxon-treatment>
