# Supplementary material for: Two new species of Caloptilia (Lepidoptera, Gracillariidae) from New Caledonia inducing galls on Glochidion billardierei (Phyllanthaceae) and redescription of C. xanthopharella (Meyrick, 1880)
Source: Zookeys. 2026 Feb 4;1268:113–37. doi: 10.3897/zookeys.1268.173885 (PMC12895181; doi:10.3897/zookeys.1268.173885)
Supplement: XML Treatment for Caloptilia ceryneia [file zookeys.1268.173885-treatment2.xml]

<!DOCTYPE tp:taxon-treatment
  PUBLIC "-//TaxonX//DTD Taxonomic Treatment Publishing DTD v0 20100105//EN" "tax-treatment-NSO.dtd">
<tp:taxon-treatment xmlns:tp="http://www.plazi.org/taxpub"><tp:treatment-meta><kwd-group><label>Taxon classification</label><kwd>
                <named-content content-type="kingdom">Animalia</named-content>
              </kwd><kwd>
                <named-content content-type="order">Lepidoptera</named-content>
              </kwd><kwd>
                <named-content content-type="family">Gracillariidae</named-content>
              </kwd></kwd-group><mixed-citation publication-type="journal"><person-group><name><surname>Guiguet</surname><given-names>Antoine</given-names></name><name><surname>van Nieukerken</surname><given-names>Erik J.</given-names></name><name><surname>Giron</surname><given-names>David</given-names></name><name><surname>Gravendeel</surname><given-names>Barbara</given-names></name><name><surname>Lopez-Vaamonde</surname><given-names>Carlos</given-names></name><name><surname>Ohshima</surname><given-names>Issei</given-names></name></person-group><article-title>Two new species of <italic><tp:taxon-name><tp:taxon-name-part taxon-name-part-type="genus" reg="Caloptilia">Caloptilia</tp:taxon-name-part></tp:taxon-name></italic> (<tp:taxon-name><tp:taxon-name-part taxon-name-part-type="order" reg="Lepidoptera">Lepidoptera</tp:taxon-name-part></tp:taxon-name>, <tp:taxon-name><tp:taxon-name-part taxon-name-part-type="genus" reg="Gracillariidae">Gracillariidae</tp:taxon-name-part></tp:taxon-name>) from New Caledonia inducing galls on <italic><tp:taxon-name><tp:taxon-name-part taxon-name-part-type="genus" reg="Glochidion">Glochidion</tp:taxon-name-part> <tp:taxon-name-part taxon-name-part-type="species" reg="billardierei">billardierei</tp:taxon-name-part></tp:taxon-name></italic> (<tp:taxon-name><tp:taxon-name-part taxon-name-part-type="genus" reg="Phyllanthaceae">Phyllanthaceae</tp:taxon-name-part></tp:taxon-name>) and redescription of <italic><tp:taxon-name><tp:taxon-name-part taxon-name-part-type="genus" reg="Caloptilia">C.</tp:taxon-name-part> <tp:taxon-name-part taxon-name-part-type="species" reg="xanthopharella">xanthopharella</tp:taxon-name-part></tp:taxon-name></italic> (Meyrick, 1880)</article-title><source>Zookeys</source><day>04</day><month>02</month><year>2026</year><volume>1268</volume><fpage>113</fpage><lpage>137</lpage><pub-id pub-id-type="doi">10.3897/zookeys.1268.173885</pub-id></mixed-citation></tp:treatment-meta><tp:nomenclature><tp:taxon-name><object-id xmlns:xlink="http://www.w3.org/1999/xlink" content-type="arpha" xlink:type="simple">DDA7D4D4-C453-5A7E-9A9B-D00CA378E094</object-id><tp:taxon-name-part taxon-name-part-type="genus" reg="Caloptilia">Caloptilia</tp:taxon-name-part> <tp:taxon-name-part taxon-name-part-type="species" reg="ceryneia">ceryneia</tp:taxon-name-part>
                    	 <object-id xmlns:xlink="http://www.w3.org/1999/xlink" content-type="zoobank" xlink:type="simple">https://zoobank.org/33FEA7C2-FE06-482B-BF37-299C2BA4D695</object-id></tp:taxon-name><tp:taxon-authority>Guiguet, Lopez-Vaamonde, van Nieukerken &amp; Ohshima, sp. nov.</tp:taxon-authority><xref ref-type="fig" rid="F3">Figs 11–14</xref><xref ref-type="fig" rid="F5">, 22</xref><xref ref-type="fig" rid="F6">, 25</xref><xref ref-type="fig" rid="F6">, 26</xref><xref ref-type="fig" rid="F8">, 32–34</xref><xref ref-type="fig" rid="F11">, 43–45</xref></tp:nomenclature><tp:treatment-sec sec-type="Type material"><title>Type material.</title><p><bold><italic>Holotype</italic></bold>. New Caledonia • ♂; Province Sud, Farino, near La Fao, Parc des Grandes Fougères; <named-content xmlns:xlink="http://www.w3.org/1999/xlink" content-type="dwc:verbatimCoordinates" xlink:type="simple">21.626°S, 165.759°E</named-content>; alt. 430 m; 15 Sep. 2018; 17 Sep. 2018 em. [adult emergence]; Ohshima, Issei et al. leg.; Rearing No. IsO-1072; Host: “<italic><tp:taxon-name><tp:taxon-name-part taxon-name-part-type="genus" reg="Glochidion">Glochidion</tp:taxon-name-part> <tp:taxon-name-part taxon-name-part-type="species" reg="billarideri">billarideri</tp:taxon-name-part></tp:taxon-name></italic>” [recte <tp:taxon-name><tp:taxon-name-part taxon-name-part-type="genus" reg="Glochidion"/><tp:taxon-name-part taxon-name-part-type="species">billardierei</tp:taxon-name-part></tp:taxon-name>] “(Same as IsO-1058)”; DNA extraction No.: IO-849 &amp; IO-963; Genitalia slide: EvN5650; <named-content xmlns:xlink="http://www.w3.org/1999/xlink" content-type="dwc:institutional_code" xlink:title="Naturalis Biodiversity Center, Leiden, The Netherlands" xlink:href="http://grbio.org/institution/national-museum-natural-history-naturalis" xlink:type="simple">RMNH</named-content>.INS.25650; <named-content xmlns:xlink="http://www.w3.org/1999/xlink" content-type="dwc:institutional_code" xlink:title="Naturalis Biodiversity Center, Leiden, The Netherlands" xlink:href="http://grbio.org/institution/national-museum-natural-history-naturalis" xlink:type="simple">RMNH</named-content>. <bold><italic>Paratypes</italic></bold> (1 ♂ 1 ♀). New Caledonia • 1 ♂; same collecting data as holotype; 30 Sep. 2018 em.; DNA extraction No.: IO-850 &amp; IO-964; Genitalia slide: EvN5564; <named-content xmlns:xlink="http://www.w3.org/1999/xlink" content-type="dwc:institutional_code" xlink:title="Naturalis Biodiversity Center, Leiden, The Netherlands" xlink:href="http://grbio.org/institution/national-museum-natural-history-naturalis" xlink:type="simple">RMNH</named-content>.INS.25564; <named-content xmlns:xlink="http://www.w3.org/1999/xlink" content-type="dwc:institutional_code" xlink:title="Naturalis Biodiversity Center, Leiden, The Netherlands" xlink:href="http://grbio.org/institution/national-museum-natural-history-naturalis" xlink:type="simple">RMNH</named-content> • 1 ♀; Province Sud, Nouméa, Parc Zoologigue &amp; Forestier; 22.2582°S 166.458°S; alt. 83 m; 03 Mar. 2019; 14 Mar. 2019 em.; Issei Ohshima leg.; Rearing No. IsO-1089; Host: “<italic><tp:taxon-name><tp:taxon-name-part taxon-name-part-type="genus" reg="Glochidion">Glochidion</tp:taxon-name-part> <tp:taxon-name-part taxon-name-part-type="species" reg="billarideri">billarideri</tp:taxon-name-part></tp:taxon-name></italic>” [recte <tp:taxon-name><tp:taxon-name-part taxon-name-part-type="genus" reg="Glochidion"/><tp:taxon-name-part taxon-name-part-type="species">billardierei</tp:taxon-name-part></tp:taxon-name>]); DNA extraction No.: IO-995; Genitalia slide: EvN5565; <named-content xmlns:xlink="http://www.w3.org/1999/xlink" content-type="dwc:institutional_code" xlink:title="Naturalis Biodiversity Center, Leiden, The Netherlands" xlink:href="http://grbio.org/institution/national-museum-natural-history-naturalis" xlink:type="simple">RMNH</named-content>.INS.25565; <named-content xmlns:xlink="http://www.w3.org/1999/xlink" content-type="dwc:institutional_code" xlink:title="Naturalis Biodiversity Center, Leiden, The Netherlands" xlink:href="http://grbio.org/institution/national-museum-natural-history-naturalis" xlink:type="simple">RMNH</named-content>.</p></tp:treatment-sec><tp:treatment-sec sec-type="Diagnosis"><title>Diagnosis.</title><p>The red-orange colour of the forewing of <italic><tp:taxon-name><tp:taxon-name-part taxon-name-part-type="genus" reg="Caloptilia">C.</tp:taxon-name-part> <tp:taxon-name-part taxon-name-part-type="species" reg="ceryneia">ceryneia</tp:taxon-name-part></tp:taxon-name></italic> is unique in <italic><tp:taxon-name><tp:taxon-name-part taxon-name-part-type="genus" reg="Caloptilia">Caloptilia</tp:taxon-name-part></tp:taxon-name></italic>, as well as the lustrous yellow blotch pattern (Figs <xref ref-type="fig" rid="F3">11–14</xref>). The male and female genitalia are very similar to those of <italic><tp:taxon-name><tp:taxon-name-part taxon-name-part-type="genus" reg="Caloptilia">C.</tp:taxon-name-part> <tp:taxon-name-part taxon-name-part-type="species" reg="augeas">augeas</tp:taxon-name-part></tp:taxon-name></italic>, but this species is clearly distinguished from <italic><tp:taxon-name><tp:taxon-name-part taxon-name-part-type="genus" reg="Caloptilia">C.</tp:taxon-name-part> <tp:taxon-name-part taxon-name-part-type="species" reg="augeas">augeas</tp:taxon-name-part></tp:taxon-name></italic> by the straight ventral margin of valva in the male genitalia and by the short-straight back-knife shaped signa in the female genitalia. Larvae induce small leaf galls on <italic><tp:taxon-name><tp:taxon-name-part taxon-name-part-type="genus" reg="Glochidion">Glochidion</tp:taxon-name-part> <tp:taxon-name-part taxon-name-part-type="species" reg="billardierei">billardierei</tp:taxon-name-part></tp:taxon-name></italic>, and the galls protrude equally on the adaxial and abaxial sides with an opening on the abaxial side (Figs <xref ref-type="fig" rid="F11">43–45</xref>).</p><fig id="F3" position="float" orientation="portrait"><object-id xmlns:xlink="http://www.w3.org/1999/xlink" content-type="doi" xlink:type="simple">10.3897/zookeys.1268.173885.figures11-14</object-id><object-id xmlns:xlink="http://www.w3.org/1999/xlink" content-type="arpha" xlink:type="simple">A3D8C668-4452-55AF-8E3F-C77880A50551</object-id><label>Figures 11–14.</label><caption><p>Habitus of adult <italic><tp:taxon-name><tp:taxon-name-part taxon-name-part-type="genus" reg="Caloptilia">Caloptilia</tp:taxon-name-part> <tp:taxon-name-part taxon-name-part-type="species" reg="ceryneia">ceryneia</tp:taxon-name-part></tp:taxon-name></italic> sp. nov. <bold>11</bold>. Resting posture, holotype male, <named-content xmlns:xlink="http://www.w3.org/1999/xlink" content-type="dwc:institutional_code" xlink:title="Naturalis Biodiversity Center, Leiden, The Netherlands" xlink:href="http://grbio.org/institution/national-museum-natural-history-naturalis" xlink:type="simple">RMNH</named-content>.INS.25650; <bold>12</bold>. Paratype, female, <named-content xmlns:xlink="http://www.w3.org/1999/xlink" content-type="dwc:institutional_code" xlink:title="Naturalis Biodiversity Center, Leiden, The Netherlands" xlink:href="http://grbio.org/institution/national-museum-natural-history-naturalis" xlink:type="simple">RMNH</named-content>.INS.25565; <bold>13</bold>. Paratype, male, <named-content xmlns:xlink="http://www.w3.org/1999/xlink" content-type="dwc:institutional_code" xlink:title="Naturalis Biodiversity Center, Leiden, The Netherlands" xlink:href="http://grbio.org/institution/national-museum-natural-history-naturalis" xlink:type="simple">RMNH</named-content>.INS.25564; <bold>14</bold>. Holotype, male, <named-content xmlns:xlink="http://www.w3.org/1999/xlink" content-type="dwc:institutional_code" xlink:title="Naturalis Biodiversity Center, Leiden, The Netherlands" xlink:href="http://grbio.org/institution/national-museum-natural-history-naturalis" xlink:type="simple">RMNH</named-content>.INS.25650. Scale bars: 2 mm.</p></caption><graphic xmlns:xlink="http://www.w3.org/1999/xlink" xlink:href="zookeys-1268-113_article-173885__-g003.jpg" id="oo_1527621.jpg" position="float" orientation="portrait" xlink:type="simple"><uri content-type="original_file" xlink:type="simple">https://binary.pensoft.net/fig/1527621</uri></graphic></fig></tp:treatment-sec><tp:treatment-sec sec-type="Description of adult"><title>Description of adult.</title><p><bold><italic>Habitus</italic></bold> (Figs <xref ref-type="fig" rid="F3">11–14</xref>). Forewing length 4.35–4.83 mm (4.83 in holotype). No sexual dimorphism exhibited.</p><p><bold><italic>Head</italic></bold>: Vertex red-orange. Antenna 1.1 longer than forewing, yellow, annulated with brown. Labial palpus upcurved, each segment red-orange and basally yellow.</p><p><bold><italic>Thorax</italic></bold>: Tegula anterior half red-orange shading into yellow laterally, posterior half lustrous yellow. Forewing rather broad, with ground of red-orange scales; few yellow scales at the base; a small lustrous yellow spot near the base, reaching dorsum but not costa; first costal blotch from basal 1/4 to 1/3, lustrous yellow, connected with a dorsal spot or unconnected (holotype); second costal blotch from beyond middle to 2/3, lustrous yellow, sometimes triangular shaped, not reaching dorsum; third costal blotch ~ 1/2 the size of second blotch, lustrous yellow; a series of lustrous yellow spots of variable shapes below the third costal blotch, sometimes merging with it; dorsum red-orange with 2–5 lustrous yellow spots of variable shapes; first line in fringe red-orange shading to lustrous yellow, second line in fringe lustrous yellow shading to red-orange posteriorly, third line in fringe lustrous yellow shading to red-orange. Hindwing lustrous bronze; fringe lustrous bronze. Fore- and midlegs with coxa red-orange; tarsi lustrous yellow; hindleg with coxa lustrous yellow.</p><p><bold><italic>Abdomen</italic></bold>: terga lustrous bronze; sterna lustrous bronze.</p><p><bold><italic>Male genitalia</italic></bold> (Figs <xref ref-type="fig" rid="F6">25</xref>, <xref ref-type="fig" rid="F6">26</xref>): Tegumen slightly shorter than vinculum, poorly sclerotised. Valva elongate, upcurved, distally and dorsally dilated, straight on terminal margin, setose on almost all the internal ventral surface of cucullus, distally and apically naked. Vinculum a little less than 2/3 of as long as valva, gradually tapering toward obtusely pointed apex. Phallus ~ 1.2 × as long as vinculum, needle-shaped, without cornuti; phallus length 470–500 µm.</p><p><bold><italic>Female genitalia</italic></bold> (Figs <xref ref-type="fig" rid="F8">32–34</xref>): Papilla analis with a small number of spine-like setae on dorso-caudal corner besides usual slender setae, posterior edge straight with a concave region on half of its length. Ductus bursae long, slender, membranous. Ductus seminalis meets ductus bursae close to ostium. Corpus bursae piriform, wrinkled; a pair of signa curved, shaped like a short straight back knife, slightly protruding externally, with denticulation along the inner curve, shorter than the radius of the corpus bursae section. Signa length 90–92 µm.</p></tp:treatment-sec><tp:treatment-sec sec-type="Biology"><title>Biology.</title><p>This species was found in the New Caledonian rain forest, where its host plant, <italic><tp:taxon-name><tp:taxon-name-part taxon-name-part-type="genus" reg="Glochidion">Glochidion</tp:taxon-name-part> <tp:taxon-name-part taxon-name-part-type="species" reg="billardierei">billardierei</tp:taxon-name-part></tp:taxon-name></italic> Baill. (<tp:taxon-name><tp:taxon-name-part taxon-name-part-type="genus" reg="Phyllanthaceae">Phyllanthaceae</tp:taxon-name-part></tp:taxon-name>) grows. The larvae of this species induce small leaf galls that protrude equally on both the adaxial and abaxial side (Figs <xref ref-type="fig" rid="F11">43–45</xref>). Similar to <italic><tp:taxon-name><tp:taxon-name-part taxon-name-part-type="genus" reg="Caloptilia">C.</tp:taxon-name-part> <tp:taxon-name-part taxon-name-part-type="species" reg="augeas">augeas</tp:taxon-name-part></tp:taxon-name></italic>, the galls have a small opening on the abaxial side, which the larvae use to expell their frass out of the larval chamber. Once they have done this, they seal the opening with a silk membrane. Early instars are assumed make epidermal leaf-mines before inducing a gall. Right before pupation, the larva digs the future adult exit hole below the adaxial surface of the gall on the extremity opposed to the frass hole, leaving only a circular membrane of epiderm cuticle. The larva pupates inside the gall. The adults from the Parc des Grandes Fougères, galls collected on 15 September, emerged on 17 and 30 September; the one from Noumea, collected 3 March, emerged 14 March.</p></tp:treatment-sec><tp:treatment-sec sec-type="Distribution"><title>Distribution.</title><p>The species is currently known from only two localities: two individuals found in Parc des Grandes Fougères and a single individual was recorded at the Botanical Gardens in Nouméa.</p></tp:treatment-sec><tp:treatment-sec sec-type="Etymology"><title>Etymology.</title><p>The specific name ceryneia refers to the ancient Greek city of Ceryneia or Keryneia (Κερύνεια), the location of the Ceryneian Hind from Greek mythology, which features in the third Labour of Hercules. The moth’s striking yellow and red wing pattern evokes the golden antlers and bronze hooves of the mythical deer. Its cryptic gall-inducing behaviour also recalls the elusive nature of the Ceryneian hind, which was known for its ability to remain hidden. The epithet is to be treated as a noun in apposition.</p></tp:treatment-sec><tp:treatment-sec sec-type="DNA barcodes"><title>DNA barcodes.</title><p>All three specimens were barcoded (IO-849, IO-850, IO-995), forming a single BIN, <ext-link xmlns:xlink="http://www.w3.org/1999/xlink" xlink:href="http://boldsystems.org/index.php/Public_BarcodeCluster?clusteruri=BOLD:AEC4478" ext-link-type="uri" xlink:type="simple">BOLD:AEC4478</ext-link> (Suppl. materials <xref ref-type="supplementary-material" rid="S1">1</xref>, <xref ref-type="supplementary-material" rid="S2">2</xref>). Its nearest neighbour is BIN <ext-link xmlns:xlink="http://www.w3.org/1999/xlink" xlink:href="http://boldsystems.org/index.php/Public_BarcodeCluster?clusteruri=BOLD:AEC4316" ext-link-type="uri" xlink:type="simple">BOLD:AEC4316</ext-link>, formed by the 28 barcodes of <italic><tp:taxon-name><tp:taxon-name-part taxon-name-part-type="genus" reg="Caloptilia">Caloptilia</tp:taxon-name-part> <tp:taxon-name-part taxon-name-part-type="species" reg="augeas">augeas</tp:taxon-name-part></tp:taxon-name></italic> at 3.69% (<italic>p</italic>-distance) (Suppl. materials <xref ref-type="supplementary-material" rid="S2">2</xref>, <xref ref-type="supplementary-material" rid="S3">3</xref>).</p></tp:treatment-sec><tp:treatment-sec sec-type="Remarks"><title>Remarks.</title><p>Both female and male genital morphology of this species is similar to that of <italic><tp:taxon-name><tp:taxon-name-part taxon-name-part-type="genus" reg="Caloptilia">C.</tp:taxon-name-part> <tp:taxon-name-part taxon-name-part-type="species" reg="cecidophora">cecidophora</tp:taxon-name-part></tp:taxon-name></italic>, suggesting the close relationship among the three gall-inducing species. According to the original description, <italic><tp:taxon-name><tp:taxon-name-part taxon-name-part-type="genus" reg="Caloptilia">C.</tp:taxon-name-part> <tp:taxon-name-part taxon-name-part-type="species" reg="hercoscelis">hercoscelis</tp:taxon-name-part></tp:taxon-name></italic> has greyish fore- and hindwings, indicating that the present two new species are clearly distinct species.</p></tp:treatment-sec><tp:treatment-sec><!--Section generated to contain objects referenced in tp:taxon-treatment.--><fig id="F5" position="float" orientation="portrait"><object-id xmlns:xlink="http://www.w3.org/1999/xlink" content-type="doi" xlink:type="simple">10.3897/zookeys.1268.173885.figures21-22</object-id><object-id xmlns:xlink="http://www.w3.org/1999/xlink" content-type="arpha" xlink:type="simple">AE7EEF56-3EBD-56B9-95B5-E625C6B82F53</object-id><label>Figures 21, 22.</label><caption><p>Labels of Holotypes. <bold>21</bold>. <italic><tp:taxon-name><tp:taxon-name-part taxon-name-part-type="genus" reg="Caloptilia">Caloptilia</tp:taxon-name-part> <tp:taxon-name-part taxon-name-part-type="species" reg="augeas">augeas</tp:taxon-name-part></tp:taxon-name></italic> holotype, male, <named-content xmlns:xlink="http://www.w3.org/1999/xlink" content-type="dwc:institutional_code" xlink:title="Naturalis Biodiversity Center, Leiden, The Netherlands" xlink:href="http://grbio.org/institution/national-museum-natural-history-naturalis" xlink:type="simple">RMNH</named-content>.INS.25562; <bold>22</bold>. <italic><tp:taxon-name><tp:taxon-name-part taxon-name-part-type="genus" reg="Caloptilia">Caloptilia</tp:taxon-name-part> <tp:taxon-name-part taxon-name-part-type="species" reg="ceryneia">ceryneia</tp:taxon-name-part></tp:taxon-name></italic> holotype, male, <named-content xmlns:xlink="http://www.w3.org/1999/xlink" content-type="dwc:institutional_code" xlink:title="Naturalis Biodiversity Center, Leiden, The Netherlands" xlink:href="http://grbio.org/institution/national-museum-natural-history-naturalis" xlink:type="simple">RMNH</named-content>.INS.25650.</p></caption><graphic xmlns:xlink="http://www.w3.org/1999/xlink" xlink:href="zookeys-1268-113_article-173885__-g005.jpg" id="oo_1527623.jpg" position="float" orientation="portrait" xlink:type="simple"><uri content-type="original_file" xlink:type="simple">https://binary.pensoft.net/fig/1527623</uri></graphic></fig><fig id="F6" position="float" orientation="portrait"><object-id xmlns:xlink="http://www.w3.org/1999/xlink" content-type="doi" xlink:type="simple">10.3897/zookeys.1268.173885.figures23-28</object-id><object-id xmlns:xlink="http://www.w3.org/1999/xlink" content-type="arpha" xlink:type="simple">AAD2FBCA-F7C4-5AB7-AD16-04C8C2970D5F</object-id><label>Figures 23–28.</label><caption><p>Male genitalia of <italic><tp:taxon-name><tp:taxon-name-part taxon-name-part-type="genus" reg="Caloptilia">Caloptilia</tp:taxon-name-part> <tp:taxon-name-part taxon-name-part-type="species" reg="augeas">augeas</tp:taxon-name-part></tp:taxon-name></italic> sp. nov., <italic><tp:taxon-name><tp:taxon-name-part taxon-name-part-type="genus" reg="Caloptilia">C.</tp:taxon-name-part> <tp:taxon-name-part taxon-name-part-type="species" reg="ceryneia">ceryneia</tp:taxon-name-part></tp:taxon-name></italic> sp. nov., and <italic><tp:taxon-name><tp:taxon-name-part taxon-name-part-type="genus" reg="Caloptilia">C.</tp:taxon-name-part> <tp:taxon-name-part taxon-name-part-type="species" reg="xanthopharella">xanthopharella</tp:taxon-name-part></tp:taxon-name></italic> (Meyrick, 1880) in ventral view. <bold>23</bold>. <italic><tp:taxon-name><tp:taxon-name-part taxon-name-part-type="genus" reg="Caloptilia">C.</tp:taxon-name-part> <tp:taxon-name-part taxon-name-part-type="species" reg="augeas">augeas</tp:taxon-name-part></tp:taxon-name></italic> holotype, whole genitalia, with valvae spread out and phallus removed, genitalia slide EvN5562; <bold>24</bold>. <italic><tp:taxon-name><tp:taxon-name-part taxon-name-part-type="genus" reg="Caloptilia">C.</tp:taxon-name-part> <tp:taxon-name-part taxon-name-part-type="species" reg="augeas">augeas</tp:taxon-name-part></tp:taxon-name></italic> holotype, phallus; <bold>25</bold>. <italic><tp:taxon-name><tp:taxon-name-part taxon-name-part-type="genus" reg="Caloptilia">C.</tp:taxon-name-part> <tp:taxon-name-part taxon-name-part-type="species" reg="ceryneia">ceryneia</tp:taxon-name-part></tp:taxon-name></italic> holotype, whole genitalia, with valvae spread out and phallus in situ, genitalia slide EvN5650; <bold>26</bold>. <italic><tp:taxon-name><tp:taxon-name-part taxon-name-part-type="genus" reg="Caloptilia">C.</tp:taxon-name-part> <tp:taxon-name-part taxon-name-part-type="species" reg="ceryneia">ceryneia</tp:taxon-name-part></tp:taxon-name></italic> paratype, phallus; <bold>27</bold>. <italic><tp:taxon-name><tp:taxon-name-part taxon-name-part-type="genus" reg="Caloptilia">C.</tp:taxon-name-part> <tp:taxon-name-part taxon-name-part-type="species" reg="xanthopharella">xanthopharella</tp:taxon-name-part></tp:taxon-name></italic>, whole genitalia, with valvae spread out and phallus in situ, genitalia slide EvN5649; <bold>28</bold>. <italic><tp:taxon-name><tp:taxon-name-part taxon-name-part-type="genus" reg="Caloptilia">C.</tp:taxon-name-part> <tp:taxon-name-part taxon-name-part-type="species" reg="xanthopharella">xanthopharella</tp:taxon-name-part></tp:taxon-name></italic>, phallus. Scale bars: 0.2 mm.</p></caption><graphic xmlns:xlink="http://www.w3.org/1999/xlink" xlink:href="zookeys-1268-113_article-173885__-g006.jpg" id="oo_1527624.jpg" position="float" orientation="portrait" xlink:type="simple"><uri content-type="original_file" xlink:type="simple">https://binary.pensoft.net/fig/1527624</uri></graphic></fig><fig id="F8" position="float" orientation="portrait"><object-id xmlns:xlink="http://www.w3.org/1999/xlink" content-type="doi" xlink:type="simple">10.3897/zookeys.1268.173885.figures32-34</object-id><object-id xmlns:xlink="http://www.w3.org/1999/xlink" content-type="arpha" xlink:type="simple">DFA44D8F-41EC-51F9-B0F2-6AFF09E83E32</object-id><label>Figures 32–34.</label><caption><p><italic><tp:taxon-name><tp:taxon-name-part taxon-name-part-type="genus" reg="Caloptilia">Caloptilia</tp:taxon-name-part> <tp:taxon-name-part taxon-name-part-type="species" reg="ceryneia">ceryneia</tp:taxon-name-part></tp:taxon-name></italic> sp. nov., female genitalia, paratype, genitalia slide EvN5565. <bold>32</bold>. Whole genitalia, ductus bursae broken; <bold>33</bold>. Papilla analis, lateral view; <bold>34</bold>. Top of bursa with signa. Scale bars: 0.2 mm (<bold>32</bold>), 0.1 mm (<bold>33, 34</bold>).</p></caption><graphic xmlns:xlink="http://www.w3.org/1999/xlink" xlink:href="zookeys-1268-113_article-173885__-g008.jpg" id="oo_1527627.jpg" position="float" orientation="portrait" xlink:type="simple"><uri content-type="original_file" xlink:type="simple">https://binary.pensoft.net/fig/1527627</uri></graphic></fig><fig id="F11" position="float" orientation="portrait"><object-id xmlns:xlink="http://www.w3.org/1999/xlink" content-type="doi" xlink:type="simple">10.3897/zookeys.1268.173885.figures43-45</object-id><object-id xmlns:xlink="http://www.w3.org/1999/xlink" content-type="arpha" xlink:type="simple">E6BF4FBD-8758-57AB-9326-4FDD765FE41B</object-id><label>Figures 43–45.</label><caption><p>The gall of <italic><tp:taxon-name><tp:taxon-name-part taxon-name-part-type="genus" reg="Caloptilia">Caloptilia</tp:taxon-name-part> <tp:taxon-name-part taxon-name-part-type="species" reg="ceryneia">ceryneia</tp:taxon-name-part></tp:taxon-name></italic> sp. nov. on the leaves of <italic><tp:taxon-name><tp:taxon-name-part taxon-name-part-type="genus" reg="Glochidion">Glochidion</tp:taxon-name-part> <tp:taxon-name-part taxon-name-part-type="species" reg="billardierei">billardierei</tp:taxon-name-part></tp:taxon-name></italic> Baill. (<tp:taxon-name><tp:taxon-name-part taxon-name-part-type="genus" reg="Phyllanthaceae">Phyllanthaceae</tp:taxon-name-part></tp:taxon-name>) collected in Parc des Grandes Fougères. <bold>43</bold>. Adaxial side view; <bold>44</bold>. Abaxial side view, detail showing the frass excretion hole; <bold>45</bold>. Cross section, with a millimetre scale on the left.</p></caption><graphic xmlns:xlink="http://www.w3.org/1999/xlink" xlink:href="zookeys-1268-113_article-173885__-g011.jpg" id="oo_1527630.jpg" position="float" orientation="portrait" xlink:type="simple"><uri content-type="original_file" xlink:type="simple">https://binary.pensoft.net/fig/1527630</uri></graphic></fig><supplementary-material xmlns:xlink="http://www.w3.org/1999/xlink" id="S1" position="float" orientation="portrait" xlink:type="simple"><object-id content-type="doi" xlink:type="simple">10.3897/zookeys.1268.173885.suppl1</object-id><object-id content-type="arpha" xlink:type="simple">92AA94FC-80D9-59BA-825F-D38D624BCF89</object-id><label>Supplementary material 1</label><caption><p>Specimen data of 59 specimens deposited in <abbrev xlink:title="Barcode of Life Data Systems" xlink:type="simple">BOLD</abbrev> dataset DS-CALNEO (<ext-link xlink:href="10.5883/DS-CALNEO" ext-link-type="doi" xlink:type="simple">https://doi.org/10.5883/DS-CALNEO</ext-link>) and included in this study</p></caption><statement content-type="dataType"><label>Data type</label><p>xlsx</p></statement><media xlink:href="zookeys-1268-113_article-173885__-s001.xlsx" mimetype="application" mime-subtype="vnd.openxmlformats-officedocument.spreadsheetml.sheet" position="float" orientation="portrait" id="oo_1527632.xlsx" xlink:type="simple"><uri content-type="original_file" xlink:type="simple">https://binary.pensoft.net/file/1527632</uri></media><permissions><license xlink:type="simple"><license-p>This dataset is made available under the Open Database License (<ext-link ext-link-type="uri" xlink:href="http://opendatacommons.org/licenses/odbl/1.0/" xlink:type="simple">http://opendatacommons.org/licenses/odbl/1.0/</ext-link>). The Open Database License (ODbL) is a license agreement intended to allow users to freely share, modify, and use this Dataset while maintaining this same freedom for others, provided that the original source and author(s) are credited.</license-p></license></permissions><attrib specific-use="authors"> Antoine Guiguet, Erik J. van Nieukerken, David Giron, Barbara Gravendeel, Carlos Lopez-Vaamonde, Issei Ohshima</attrib></supplementary-material><supplementary-material xmlns:xlink="http://www.w3.org/1999/xlink" id="S2" position="float" orientation="portrait" xlink:type="simple"><object-id content-type="doi" xlink:type="simple">10.3897/zookeys.1268.173885.suppl2</object-id><object-id content-type="arpha" xlink:type="simple">E8CFD244-9DE4-55E2-A0E8-095D3751769E</object-id><label>Supplementary material 2</label><caption><p>Summary statistics for DNA barcodes of specimens included in this study</p></caption><statement content-type="dataType"><label>Data type</label><p>xlsx</p></statement><statement content-type="notes"><label>Explanation note</label><p>N = number of specimens barcoded; Dmin_NN heterospecific = minimum distance to nearest neighbor; NN = nearest neighbor; BIN Dmean = average intraspecific distance within a BIN; BIN Dmax = maximum intraspecific distance within a BIN.</p></statement><media xlink:href="zookeys-1268-113_article-173885__-s002.xls" mimetype="application" mime-subtype="vnd.ms-excel" position="float" orientation="portrait" id="oo_1527633.xls" xlink:type="simple"><uri content-type="original_file" xlink:type="simple">https://binary.pensoft.net/file/1527633</uri></media><permissions><license xlink:type="simple"><license-p>This dataset is made available under the Open Database License (<ext-link ext-link-type="uri" xlink:href="http://opendatacommons.org/licenses/odbl/1.0/" xlink:type="simple">http://opendatacommons.org/licenses/odbl/1.0/</ext-link>). The Open Database License (ODbL) is a license agreement intended to allow users to freely share, modify, and use this Dataset while maintaining this same freedom for others, provided that the original source and author(s) are credited.</license-p></license></permissions><attrib specific-use="authors"> Antoine Guiguet, Erik J. van Nieukerken, David Giron, Barbara Gravendeel, Carlos Lopez-Vaamonde, Issei Ohshima</attrib></supplementary-material><supplementary-material xmlns:xlink="http://www.w3.org/1999/xlink" id="S3" position="float" orientation="portrait" xlink:type="simple"><object-id content-type="doi" xlink:type="simple">10.3897/zookeys.1268.173885.suppl3</object-id><object-id content-type="arpha" xlink:type="simple">E99F0686-23F1-527E-ACF2-F9F66C13BD30</object-id><label>Supplementary material 3</label><caption><p>Neighbor-Joining tree of 59 sequences and three BINs included in this study</p></caption><statement content-type="dataType"><label>Data type</label><p>pdf</p></statement><media xlink:href="zookeys-1268-113_article-173885__-s003.pdf" mimetype="application" mime-subtype="pdf" position="float" orientation="portrait" id="oo_1527634.pdf" xlink:type="simple"><uri content-type="original_file" xlink:type="simple">https://binary.pensoft.net/file/1527634</uri></media><permissions><license xlink:type="simple"><license-p>This dataset is made available under the Open Database License (<ext-link ext-link-type="uri" xlink:href="http://opendatacommons.org/licenses/odbl/1.0/" xlink:type="simple">http://opendatacommons.org/licenses/odbl/1.0/</ext-link>). The Open Database License (ODbL) is a license agreement intended to allow users to freely share, modify, and use this Dataset while maintaining this same freedom for others, provided that the original source and author(s) are credited.</license-p></license></permissions><attrib specific-use="authors"> Antoine Guiguet, Erik J. van Nieukerken, David Giron, Barbara Gravendeel, Carlos Lopez-Vaamonde, Issei Ohshima</attrib></supplementary-material></tp:treatment-sec></tp:taxon-treatment>
