# Supplementary material for: Two new species of Caloptilia (Lepidoptera, Gracillariidae) from New Caledonia inducing galls on Glochidion billardierei (Phyllanthaceae) and redescription of C. xanthopharella (Meyrick, 1880)
Source: Zookeys. 2026 Feb 4;1268:113–37. doi: 10.3897/zookeys.1268.173885 (PMC12895181; doi:10.3897/zookeys.1268.173885)
Supplement: XML Treatment for Caloptilia xanthopharella [file zookeys.1268.173885-treatment3.xml]

<!DOCTYPE tp:taxon-treatment
  PUBLIC "-//TaxonX//DTD Taxonomic Treatment Publishing DTD v0 20100105//EN" "tax-treatment-NSO.dtd">
<tp:taxon-treatment xmlns:tp="http://www.plazi.org/taxpub"><tp:treatment-meta><kwd-group><label>Taxon classification</label><kwd>
                <named-content content-type="kingdom">Animalia</named-content>
              </kwd><kwd>
                <named-content content-type="order">Lepidoptera</named-content>
              </kwd><kwd>
                <named-content content-type="family">Gracillariidae</named-content>
              </kwd></kwd-group><mixed-citation publication-type="journal"><person-group><name><surname>Guiguet</surname><given-names>Antoine</given-names></name><name><surname>van Nieukerken</surname><given-names>Erik J.</given-names></name><name><surname>Giron</surname><given-names>David</given-names></name><name><surname>Gravendeel</surname><given-names>Barbara</given-names></name><name><surname>Lopez-Vaamonde</surname><given-names>Carlos</given-names></name><name><surname>Ohshima</surname><given-names>Issei</given-names></name></person-group><article-title>Two new species of <italic><tp:taxon-name><tp:taxon-name-part taxon-name-part-type="genus" reg="Caloptilia">Caloptilia</tp:taxon-name-part></tp:taxon-name></italic> (<tp:taxon-name><tp:taxon-name-part taxon-name-part-type="order" reg="Lepidoptera">Lepidoptera</tp:taxon-name-part></tp:taxon-name>, <tp:taxon-name><tp:taxon-name-part taxon-name-part-type="genus" reg="Gracillariidae">Gracillariidae</tp:taxon-name-part></tp:taxon-name>) from New Caledonia inducing galls on <italic><tp:taxon-name><tp:taxon-name-part taxon-name-part-type="genus" reg="Glochidion">Glochidion</tp:taxon-name-part> <tp:taxon-name-part taxon-name-part-type="species" reg="billardierei">billardierei</tp:taxon-name-part></tp:taxon-name></italic> (<tp:taxon-name><tp:taxon-name-part taxon-name-part-type="genus" reg="Phyllanthaceae">Phyllanthaceae</tp:taxon-name-part></tp:taxon-name>) and redescription of <italic><tp:taxon-name><tp:taxon-name-part taxon-name-part-type="genus" reg="Caloptilia">C.</tp:taxon-name-part> <tp:taxon-name-part taxon-name-part-type="species" reg="xanthopharella">xanthopharella</tp:taxon-name-part></tp:taxon-name></italic> (Meyrick, 1880)</article-title><source>Zookeys</source><day>04</day><month>02</month><year>2026</year><volume>1268</volume><fpage>113</fpage><lpage>137</lpage><pub-id pub-id-type="doi">10.3897/zookeys.1268.173885</pub-id></mixed-citation></tp:treatment-meta><tp:nomenclature><tp:taxon-name><object-id xmlns:xlink="http://www.w3.org/1999/xlink" content-type="arpha" xlink:type="simple">929D3067-BBE0-5604-A250-3AB5A24EC79F</object-id><tp:taxon-name-part taxon-name-part-type="genus" reg="Caloptilia">Caloptilia</tp:taxon-name-part> <tp:taxon-name-part taxon-name-part-type="species" reg="xanthopharella">xanthopharella</tp:taxon-name-part></tp:taxon-name><tp:taxon-authority>(Meyrick, 1880)</tp:taxon-authority><xref ref-type="fig" rid="F4">Figs 15–20, 27, 28, 35–37, 46, 47</xref><tp:nomenclature-citation-list><tp:nomenclature-citation><tp:taxon-name>
                  <tp:taxon-name-part taxon-name-part-type="genus" reg="Caloptilia"/>
                  <tp:taxon-name-part taxon-name-part-type="species" reg="xanthopharella"/>
                </tp:taxon-name><comment><italic>Grac</italic>. [<italic>ilaria</italic>] <italic>xanthopharella</italic> Meyrick, 1880: 141. 3 syntypes [Australia, New South Wales], Sydney (<named-content xmlns:xlink="http://www.w3.org/1999/xlink" content-type="dwc:institutional_code" xlink:title="Natural History Museum, London" xlink:href="https://scientific-collections.gbif.org/institution/1d808a7c-1f9e-4379-9616-edb749ecf10e" xlink:type="simple">NHMUK</named-content>: BMNH(E)1324995, BMNH(E)1411610, BMNH(E)1411618).</comment></tp:nomenclature-citation></tp:nomenclature-citation-list></tp:nomenclature><tp:treatment-sec sec-type="Material examined"><title>Material examined.</title><p>(6 ♂ 7 ♀). New Caledonia • 1 ♂; Province Sud, Noumea, Parc Zoologique &amp; Forestier; <named-content xmlns:xlink="http://www.w3.org/1999/xlink" content-type="dwc:verbatimCoordinates" xlink:type="simple">22.2582°S, 166.458°E</named-content>; alt. 84 m; 18 Sep. 2018; 22 Sep. 2018 em. [adult emergence]; Ohshima, Issei et al. leg.; Rearing No. IsO-1080; Host: “<italic><tp:taxon-name><tp:taxon-name-part taxon-name-part-type="genus" reg="Glochidion">Glochidion</tp:taxon-name-part> <tp:taxon-name-part taxon-name-part-type="species" reg="billarideri">billarideri</tp:taxon-name-part></tp:taxon-name></italic>” [recte <tp:taxon-name><tp:taxon-name-part taxon-name-part-type="genus" reg="Glochidion"/><tp:taxon-name-part taxon-name-part-type="species">billardierei</tp:taxon-name-part></tp:taxon-name>]; DNA extraction No.: IO-853; <named-content xmlns:xlink="http://www.w3.org/1999/xlink" content-type="dwc:institutional_code" xlink:title="Naturalis Biodiversity Center, Leiden, The Netherlands" xlink:href="http://grbio.org/institution/national-museum-natural-history-naturalis" xlink:type="simple">RMNH</named-content>.INS.1557476 • 2 ♂ 2 ♀; Province Sud, Province Sud, Noumea, Near Parc Zoologique &amp; Forestier; <named-content xmlns:xlink="http://www.w3.org/1999/xlink" content-type="dwc:verbatimCoordinates" xlink:type="simple">22.2548°S, 166.4527°E</named-content>; alt. 83 m; 18 Sep. 2018; 20, 26–28 Sep. 2018 em.; Ohshima, Issei et al. leg.; Rearing No. IsO-1080; Host: “<italic><tp:taxon-name><tp:taxon-name-part taxon-name-part-type="genus" reg="Glochidion">Glochidion</tp:taxon-name-part> <tp:taxon-name-part taxon-name-part-type="species" reg="billarideri">billarideri</tp:taxon-name-part></tp:taxon-name></italic>” [recte <tp:taxon-name><tp:taxon-name-part taxon-name-part-type="genus" reg="Glochidion"/><tp:taxon-name-part taxon-name-part-type="species">billardierei</tp:taxon-name-part></tp:taxon-name>]; DNA extraction No.: IO-851 &amp; IO-967, IO-863, IO-854, IO-860; Genitalia slides: EvN5649 ♂, EvN5558 ♀, EvN5559 ♀; <named-content xmlns:xlink="http://www.w3.org/1999/xlink" content-type="dwc:institutional_code" xlink:title="Naturalis Biodiversity Center, Leiden, The Netherlands" xlink:href="http://grbio.org/institution/national-museum-natural-history-naturalis" xlink:type="simple">RMNH</named-content>.INS.25649, <named-content xmlns:xlink="http://www.w3.org/1999/xlink" content-type="dwc:institutional_code" xlink:title="Naturalis Biodiversity Center, Leiden, The Netherlands" xlink:href="http://grbio.org/institution/national-museum-natural-history-naturalis" xlink:type="simple">RMNH</named-content>.INS.25558, <named-content xmlns:xlink="http://www.w3.org/1999/xlink" content-type="dwc:institutional_code" xlink:title="Naturalis Biodiversity Center, Leiden, The Netherlands" xlink:href="http://grbio.org/institution/national-museum-natural-history-naturalis" xlink:type="simple">RMNH</named-content>.INS.25559; <named-content xmlns:xlink="http://www.w3.org/1999/xlink" content-type="dwc:institutional_code" xlink:title="Naturalis Biodiversity Center, Leiden, The Netherlands" xlink:href="http://grbio.org/institution/national-museum-natural-history-naturalis" xlink:type="simple">RMNH</named-content>.INS.1557475; <named-content xmlns:xlink="http://www.w3.org/1999/xlink" content-type="dwc:institutional_code" xlink:title="Naturalis Biodiversity Center, Leiden, The Netherlands" xlink:href="http://grbio.org/institution/national-museum-natural-history-naturalis" xlink:type="simple">RMNH</named-content> • 1 ♂ 3 ♀; same collecting data as previous; 22, 26–28 Sep. 2018 em.; DNA extraction No.: IO-852, IO-855, IO-858, IO-862; <abbrev xmlns:xlink="http://www.w3.org/1999/xlink" content-type="institution" xlink:title="Kyoto Prefectural University, Kyoto, Japan" xlink:type="simple">KPU</abbrev> • 1 ♂ 1 ♀; same collecting data; 27 Sep. 2018 em.; DNA extraction No.: IO-856 (♂), IO-857 (♀); <named-content xmlns:xlink="http://www.w3.org/1999/xlink" content-type="dwc:institutional_code" xlink:title="MNHN - Museum national d'Histoire naturelle" xlink:href="https://scientific-collections.gbif.org/institution/6a6ac6c5-1b8a-48db-91a2-f8661274ff80" xlink:type="simple">MNHN</named-content> • 1 ♂ 1 ♀; same collecting data; 27–28 Sep. 2018 em.; DNA extraction No.: IO-859 (♀), IO-861 (♂); <named-content xmlns:xlink="http://www.w3.org/1999/xlink" content-type="dwc:institutional_code" xlink:title="Natural History Museum, London" xlink:href="https://scientific-collections.gbif.org/institution/1d808a7c-1f9e-4379-9616-edb749ecf10e" xlink:type="simple">NHMUK</named-content>.</p></tp:treatment-sec><tp:treatment-sec sec-type="Diagnosis"><title>Diagnosis.</title><p><italic><tp:taxon-name><tp:taxon-name-part taxon-name-part-type="genus" reg="Caloptilia">Caloptilia</tp:taxon-name-part> <tp:taxon-name-part taxon-name-part-type="species" reg="xanthopharella">xanthopharella</tp:taxon-name-part></tp:taxon-name></italic> adults closely resemble other species of <italic><tp:taxon-name><tp:taxon-name-part taxon-name-part-type="genus" reg="Caloptilia">Caloptilia</tp:taxon-name-part></tp:taxon-name></italic>. Like <italic><tp:taxon-name><tp:taxon-name-part taxon-name-part-type="genus" reg="Caloptilia">C.</tp:taxon-name-part> <tp:taxon-name-part taxon-name-part-type="species" reg="deltanthes">deltanthes</tp:taxon-name-part></tp:taxon-name></italic> (Meyrick, 1935) from French Polynesia, <italic><tp:taxon-name><tp:taxon-name-part taxon-name-part-type="genus" reg="Caloptilia">C.</tp:taxon-name-part> <tp:taxon-name-part taxon-name-part-type="species" reg="xanthopharella">xanthopharella</tp:taxon-name-part></tp:taxon-name></italic> has a small blotch of pale yellow scales at the base of its forewings, but this blotch is triangular with one tip reaching the base and another almost reaching the dorsal edge in <italic><tp:taxon-name><tp:taxon-name-part taxon-name-part-type="genus" reg="Caloptilia">C.</tp:taxon-name-part> <tp:taxon-name-part taxon-name-part-type="species" reg="deltanthes">deltanthes</tp:taxon-name-part></tp:taxon-name></italic> while it is diamond-shaped and clearly separated from the wing edges in <italic><tp:taxon-name><tp:taxon-name-part taxon-name-part-type="genus" reg="Caloptilia">C.</tp:taxon-name-part> <tp:taxon-name-part taxon-name-part-type="species" reg="xanthopharella">xanthopharella</tp:taxon-name-part></tp:taxon-name></italic> (Figs <xref ref-type="fig" rid="F4">15–20</xref>). <italic><tp:taxon-name><tp:taxon-name-part taxon-name-part-type="genus" reg="Caloptilia">Caloptilia</tp:taxon-name-part> <tp:taxon-name-part taxon-name-part-type="species" reg="xanthopharella">xanthopharella</tp:taxon-name-part></tp:taxon-name></italic> can also be distinguished from other <italic><tp:taxon-name><tp:taxon-name-part taxon-name-part-type="genus" reg="Caloptilia">Caloptilia</tp:taxon-name-part></tp:taxon-name></italic> by its large pale-yellow forewing patch made of two merged triangles, the proximal with sharp edges and the distal with blurred edges. Males of this species can be distinguished from the other two New Caledonian congeners by its less dilated valva. Females can be easily recognised by its hammer-shaped signa. Larvae make a succession of a linear mine, a blotch mine, a tentiform mine and a leaf-roll typical for the genus <italic><tp:taxon-name><tp:taxon-name-part taxon-name-part-type="genus" reg="Caloptilia">Caloptilia</tp:taxon-name-part></tp:taxon-name></italic> on <italic><tp:taxon-name><tp:taxon-name-part taxon-name-part-type="genus" reg="Glochidion">Glochidion</tp:taxon-name-part> <tp:taxon-name-part taxon-name-part-type="species" reg="ferdinandi">ferdinandi</tp:taxon-name-part></tp:taxon-name></italic> (Figs <xref ref-type="fig" rid="F12">46</xref>, <xref ref-type="fig" rid="F12">47</xref>).</p><fig id="F4" position="float" orientation="portrait"><object-id xmlns:xlink="http://www.w3.org/1999/xlink" content-type="doi" xlink:type="simple">10.3897/zookeys.1268.173885.figures15-20</object-id><object-id xmlns:xlink="http://www.w3.org/1999/xlink" content-type="arpha" xlink:type="simple">3D55AA08-B512-5508-925F-0807948DD788</object-id><label>Figures 15–20.</label><caption><p>Habitus of adult <italic><tp:taxon-name><tp:taxon-name-part taxon-name-part-type="genus" reg="Caloptilia">Caloptilia</tp:taxon-name-part> <tp:taxon-name-part taxon-name-part-type="species" reg="xanthopharella">xanthopharella</tp:taxon-name-part></tp:taxon-name></italic> (Meyrick, 1880). <bold>15</bold>. Resting posture, Australia, New South Wales, photograph Nick Lambert (<ext-link xmlns:xlink="http://www.w3.org/1999/xlink" xlink:href="https://www.inaturalist.org/observations/147192726" ext-link-type="uri" xlink:type="simple">https://www.inaturalist.org/observations/147192726</ext-link>); <bold>16</bold>. Female, <named-content xmlns:xlink="http://www.w3.org/1999/xlink" content-type="dwc:institutional_code" xlink:title="Naturalis Biodiversity Center, Leiden, The Netherlands" xlink:href="http://grbio.org/institution/national-museum-natural-history-naturalis" xlink:type="simple">RMNH</named-content>.INS.25558; <bold>17</bold>. Male, <named-content xmlns:xlink="http://www.w3.org/1999/xlink" content-type="dwc:institutional_code" xlink:title="Naturalis Biodiversity Center, Leiden, The Netherlands" xlink:href="http://grbio.org/institution/national-museum-natural-history-naturalis" xlink:type="simple">RMNH</named-content>.INS.1557475; <bold>18</bold>. Female, <named-content xmlns:xlink="http://www.w3.org/1999/xlink" content-type="dwc:institutional_code" xlink:title="Naturalis Biodiversity Center, Leiden, The Netherlands" xlink:href="http://grbio.org/institution/national-museum-natural-history-naturalis" xlink:type="simple">RMNH</named-content>.INS.25559; <bold>19</bold>. Male, <named-content xmlns:xlink="http://www.w3.org/1999/xlink" content-type="dwc:institutional_code" xlink:title="Naturalis Biodiversity Center, Leiden, The Netherlands" xlink:href="http://grbio.org/institution/national-museum-natural-history-naturalis" xlink:type="simple">RMNH</named-content>.INS.25649; <bold>20</bold>. Male, <named-content xmlns:xlink="http://www.w3.org/1999/xlink" content-type="dwc:institutional_code" xlink:title="Naturalis Biodiversity Center, Leiden, The Netherlands" xlink:href="http://grbio.org/institution/national-museum-natural-history-naturalis" xlink:type="simple">RMNH</named-content>.INS.1557476. Scale bars: 2 mm.</p></caption><graphic xmlns:xlink="http://www.w3.org/1999/xlink" xlink:href="zookeys-1268-113_article-173885__-g004.jpg" id="oo_1527622.jpg" position="float" orientation="portrait" xlink:type="simple"><uri content-type="original_file" xlink:type="simple">https://binary.pensoft.net/fig/1527622</uri></graphic></fig></tp:treatment-sec><tp:treatment-sec sec-type="Description of adult"><title>Description of adult.</title><p><bold><italic>Habitus</italic></bold> (Figs <xref ref-type="fig" rid="F4">15–20</xref>). Forewing length 4.95–5.69 mm (<italic>n</italic> = 5). No sexual dimorphism exhibited.</p><fig id="F5" position="float" orientation="portrait"><object-id xmlns:xlink="http://www.w3.org/1999/xlink" content-type="doi" xlink:type="simple">10.3897/zookeys.1268.173885.figures21-22</object-id><object-id xmlns:xlink="http://www.w3.org/1999/xlink" content-type="arpha" xlink:type="simple">AE7EEF56-3EBD-56B9-95B5-E625C6B82F53</object-id><label>Figures 21, 22.</label><caption><p>Labels of Holotypes. <bold>21</bold>. <italic><tp:taxon-name><tp:taxon-name-part taxon-name-part-type="genus" reg="Caloptilia">Caloptilia</tp:taxon-name-part> <tp:taxon-name-part taxon-name-part-type="species" reg="augeas">augeas</tp:taxon-name-part></tp:taxon-name></italic> holotype, male, <named-content xmlns:xlink="http://www.w3.org/1999/xlink" content-type="dwc:institutional_code" xlink:title="Naturalis Biodiversity Center, Leiden, The Netherlands" xlink:href="http://grbio.org/institution/national-museum-natural-history-naturalis" xlink:type="simple">RMNH</named-content>.INS.25562; <bold>22</bold>. <italic><tp:taxon-name><tp:taxon-name-part taxon-name-part-type="genus" reg="Caloptilia">Caloptilia</tp:taxon-name-part> <tp:taxon-name-part taxon-name-part-type="species" reg="ceryneia">ceryneia</tp:taxon-name-part></tp:taxon-name></italic> holotype, male, <named-content xmlns:xlink="http://www.w3.org/1999/xlink" content-type="dwc:institutional_code" xlink:title="Naturalis Biodiversity Center, Leiden, The Netherlands" xlink:href="http://grbio.org/institution/national-museum-natural-history-naturalis" xlink:type="simple">RMNH</named-content>.INS.25650.</p></caption><graphic xmlns:xlink="http://www.w3.org/1999/xlink" xlink:href="zookeys-1268-113_article-173885__-g005.jpg" id="oo_1527623.jpg" position="float" orientation="portrait" xlink:type="simple"><uri content-type="original_file" xlink:type="simple">https://binary.pensoft.net/fig/1527623</uri></graphic></fig><p><bold><italic>Head</italic></bold>: Vertex red-orange. Antenna 1.1 longer than forewing, brown, yellow near the base. Labial palpus upcurved, each segment pale yellow and brown at the tip.</p><fig id="F6" position="float" orientation="portrait"><object-id xmlns:xlink="http://www.w3.org/1999/xlink" content-type="doi" xlink:type="simple">10.3897/zookeys.1268.173885.figures23-28</object-id><object-id xmlns:xlink="http://www.w3.org/1999/xlink" content-type="arpha" xlink:type="simple">AAD2FBCA-F7C4-5AB7-AD16-04C8C2970D5F</object-id><label>Figures 23–28.</label><caption><p>Male genitalia of <italic><tp:taxon-name><tp:taxon-name-part taxon-name-part-type="genus" reg="Caloptilia">Caloptilia</tp:taxon-name-part> <tp:taxon-name-part taxon-name-part-type="species" reg="augeas">augeas</tp:taxon-name-part></tp:taxon-name></italic> sp. nov., <italic><tp:taxon-name><tp:taxon-name-part taxon-name-part-type="genus" reg="Caloptilia">C.</tp:taxon-name-part> <tp:taxon-name-part taxon-name-part-type="species" reg="ceryneia">ceryneia</tp:taxon-name-part></tp:taxon-name></italic> sp. nov., and <italic><tp:taxon-name><tp:taxon-name-part taxon-name-part-type="genus" reg="Caloptilia">C.</tp:taxon-name-part> <tp:taxon-name-part taxon-name-part-type="species" reg="xanthopharella">xanthopharella</tp:taxon-name-part></tp:taxon-name></italic> (Meyrick, 1880) in ventral view. <bold>23</bold>. <italic><tp:taxon-name><tp:taxon-name-part taxon-name-part-type="genus" reg="Caloptilia">C.</tp:taxon-name-part> <tp:taxon-name-part taxon-name-part-type="species" reg="augeas">augeas</tp:taxon-name-part></tp:taxon-name></italic> holotype, whole genitalia, with valvae spread out and phallus removed, genitalia slide EvN5562; <bold>24</bold>. <italic><tp:taxon-name><tp:taxon-name-part taxon-name-part-type="genus" reg="Caloptilia">C.</tp:taxon-name-part> <tp:taxon-name-part taxon-name-part-type="species" reg="augeas">augeas</tp:taxon-name-part></tp:taxon-name></italic> holotype, phallus; <bold>25</bold>. <italic><tp:taxon-name><tp:taxon-name-part taxon-name-part-type="genus" reg="Caloptilia">C.</tp:taxon-name-part> <tp:taxon-name-part taxon-name-part-type="species" reg="ceryneia">ceryneia</tp:taxon-name-part></tp:taxon-name></italic> holotype, whole genitalia, with valvae spread out and phallus in situ, genitalia slide EvN5650; <bold>26</bold>. <italic><tp:taxon-name><tp:taxon-name-part taxon-name-part-type="genus" reg="Caloptilia">C.</tp:taxon-name-part> <tp:taxon-name-part taxon-name-part-type="species" reg="ceryneia">ceryneia</tp:taxon-name-part></tp:taxon-name></italic> paratype, phallus; <bold>27</bold>. <italic><tp:taxon-name><tp:taxon-name-part taxon-name-part-type="genus" reg="Caloptilia">C.</tp:taxon-name-part> <tp:taxon-name-part taxon-name-part-type="species" reg="xanthopharella">xanthopharella</tp:taxon-name-part></tp:taxon-name></italic>, whole genitalia, with valvae spread out and phallus in situ, genitalia slide EvN5649; <bold>28</bold>. <italic><tp:taxon-name><tp:taxon-name-part taxon-name-part-type="genus" reg="Caloptilia">C.</tp:taxon-name-part> <tp:taxon-name-part taxon-name-part-type="species" reg="xanthopharella">xanthopharella</tp:taxon-name-part></tp:taxon-name></italic>, phallus. Scale bars: 0.2 mm.</p></caption><graphic xmlns:xlink="http://www.w3.org/1999/xlink" xlink:href="zookeys-1268-113_article-173885__-g006.jpg" id="oo_1527624.jpg" position="float" orientation="portrait" xlink:type="simple"><uri content-type="original_file" xlink:type="simple">https://binary.pensoft.net/fig/1527624</uri></graphic></fig><p><bold><italic>Thorax</italic></bold>: Tegula brown. Forewing rather broad, with ground of brown scales with metallic blue reflections; a small diamond-shaped blotch of pale-yellow scales at the base; first costal blotch triangular shaped with sharp edges from basal 1/4 to 1/2, pale yellow, reaching dorsum, connected with the second costal blotch, smaller than the first and with semi-circular and blurred edges, from beyond middle to the tip, pale yellow, not reaching dorsum; fringe brown shading to orange near the tip. Hindwing brown-grey; fringe brown-grey. Fore- and midlegs with coxa brown; tarsi pale yellow; hindleg with coxa pale yellow.</p><fig id="F7" position="float" orientation="portrait"><object-id xmlns:xlink="http://www.w3.org/1999/xlink" content-type="doi" xlink:type="simple">10.3897/zookeys.1268.173885.figures29-31</object-id><object-id xmlns:xlink="http://www.w3.org/1999/xlink" content-type="arpha" xlink:type="simple">A6092EE5-7186-5C39-804D-676012CF7738</object-id><label>Figures 29–31.</label><caption><p><italic><tp:taxon-name><tp:taxon-name-part taxon-name-part-type="genus" reg="Caloptilia">Caloptilia</tp:taxon-name-part> <tp:taxon-name-part taxon-name-part-type="species" reg="augeas">augeas</tp:taxon-name-part></tp:taxon-name></italic> sp. nov., female genitalia, paratype, genitalia slide EvN5561. <bold>29</bold>. Whole genitalia in dorso-lateral view; <bold>30</bold>. Papilla analis, lateral view; <bold>31</bold>. Top of bursa with signa. Scale bars: 0.5 mm (<bold>29</bold>), 0.1 mm (<bold>30, 31</bold>).</p></caption><graphic xmlns:xlink="http://www.w3.org/1999/xlink" xlink:href="zookeys-1268-113_article-173885__-g007.jpg" id="oo_1527625.jpg" position="float" orientation="portrait" xlink:type="simple"><uri content-type="original_file" xlink:type="simple">https://binary.pensoft.net/fig/1527625</uri></graphic></fig><p><bold><italic>Abdomen</italic></bold>: Terga pale yellow; sterna pale yellow.</p><p><bold><italic>Male genitalia</italic></bold> (Figs <xref ref-type="fig" rid="F6">27</xref>, <xref ref-type="fig" rid="F6">28</xref>): Valva spatulate, with the lower margin rounded; numerous long setae present along the apex and distal margin of the valva, covering the sacculus. Phallus needle-shaped, without cornuti, about as long as valva; phallus length 635 µm, valva length 570 µm.</p><fig id="F8" position="float" orientation="portrait"><object-id xmlns:xlink="http://www.w3.org/1999/xlink" content-type="doi" xlink:type="simple">10.3897/zookeys.1268.173885.figures32-34</object-id><object-id xmlns:xlink="http://www.w3.org/1999/xlink" content-type="arpha" xlink:type="simple">DFA44D8F-41EC-51F9-B0F2-6AFF09E83E32</object-id><label>Figures 32–34.</label><caption><p><italic><tp:taxon-name><tp:taxon-name-part taxon-name-part-type="genus" reg="Caloptilia">Caloptilia</tp:taxon-name-part> <tp:taxon-name-part taxon-name-part-type="species" reg="ceryneia">ceryneia</tp:taxon-name-part></tp:taxon-name></italic> sp. nov., female genitalia, paratype, genitalia slide EvN5565. <bold>32</bold>. Whole genitalia, ductus bursae broken; <bold>33</bold>. Papilla analis, lateral view; <bold>34</bold>. Top of bursa with signa. Scale bars: 0.2 mm (<bold>32</bold>), 0.1 mm (<bold>33, 34</bold>).</p></caption><graphic xmlns:xlink="http://www.w3.org/1999/xlink" xlink:href="zookeys-1268-113_article-173885__-g008.jpg" id="oo_1527627.jpg" position="float" orientation="portrait" xlink:type="simple"><uri content-type="original_file" xlink:type="simple">https://binary.pensoft.net/fig/1527627</uri></graphic></fig><p><bold><italic>Female genitalia</italic></bold> (Figs <xref ref-type="fig" rid="F9">35–37</xref>): Papillae analis longer than wide, sparsely covered with long setae. Ductus bursae slender and membranous. Corpus bursae elongate-ovoid; signum consisting of two independent plates of similar size, each with a hammer-shaped head and a narrow, long, curved tail nearly as long as the diameter of the corpus bursae. Signa length 356–384 µm.</p><fig id="F9" position="float" orientation="portrait"><object-id xmlns:xlink="http://www.w3.org/1999/xlink" content-type="doi" xlink:type="simple">10.3897/zookeys.1268.173885.figures35-37</object-id><object-id xmlns:xlink="http://www.w3.org/1999/xlink" content-type="arpha" xlink:type="simple">F3C34879-0FCB-59E5-823E-DDCB545ED79A</object-id><label>Figures 35–37.</label><caption><p><italic><tp:taxon-name><tp:taxon-name-part taxon-name-part-type="genus" reg="Caloptilia">Caloptilia</tp:taxon-name-part> <tp:taxon-name-part taxon-name-part-type="species" reg="xanthopharella">xanthopharella</tp:taxon-name-part></tp:taxon-name></italic> (Meyrick, 1880), female genitalia, genitalia slide EvN5559. <bold>35</bold>. Whole genitalia, ductus bursae broken; <bold>36</bold>. Papilla analis, lateral view; <bold>37</bold>. Top of bursa with signa. Scale bars: 0.2 mm (<bold>35</bold>), 0.1 mm (<bold>36, 37</bold>).</p></caption><graphic xmlns:xlink="http://www.w3.org/1999/xlink" xlink:href="zookeys-1268-113_article-173885__-g009.jpg" id="oo_1527628.jpg" position="float" orientation="portrait" xlink:type="simple"><uri content-type="original_file" xlink:type="simple">https://binary.pensoft.net/fig/1527628</uri></graphic></fig><fig id="F10" position="float" orientation="portrait"><object-id xmlns:xlink="http://www.w3.org/1999/xlink" content-type="doi" xlink:type="simple">10.3897/zookeys.1268.173885.figures38-42</object-id><object-id xmlns:xlink="http://www.w3.org/1999/xlink" content-type="arpha" xlink:type="simple">BE236D91-14C2-5503-AD5C-A703238A60BF</object-id><label>Figures 38–42.</label><caption><p>The gall of <italic><tp:taxon-name><tp:taxon-name-part taxon-name-part-type="genus" reg="Caloptilia">Caloptilia</tp:taxon-name-part> <tp:taxon-name-part taxon-name-part-type="species" reg="augeas">augeas</tp:taxon-name-part></tp:taxon-name></italic> sp. nov. on the leaves of <italic><tp:taxon-name><tp:taxon-name-part taxon-name-part-type="genus" reg="Glochidion">Glochidion</tp:taxon-name-part> <tp:taxon-name-part taxon-name-part-type="species" reg="billardierei">billardierei</tp:taxon-name-part></tp:taxon-name></italic> Baill. (<tp:taxon-name><tp:taxon-name-part taxon-name-part-type="genus" reg="Phyllanthaceae">Phyllanthaceae</tp:taxon-name-part></tp:taxon-name>) collected in Parc des Grandes Fougères. <bold>38</bold>. The galls are located on the adaxial side of the leaf, usually near the midrib; <bold>39</bold>. Early instars make epidermal leaf-mines before inducing a gall; <bold>40</bold>. Gall cross section showing that the larval chamber is connected with the outside through a hole at the right extremity, detail showing the larva collecting frass with silk; <bold>41</bold>. External view of the frass excretion hole on the abaxial side of the galls; <bold>42</bold>. Internal view of the frass excretion hole showing the silk membrane closing the hole after use.</p></caption><graphic xmlns:xlink="http://www.w3.org/1999/xlink" xlink:href="zookeys-1268-113_article-173885__-g010.jpg" id="oo_1527629.jpg" position="float" orientation="portrait" xlink:type="simple"><uri content-type="original_file" xlink:type="simple">https://binary.pensoft.net/fig/1527629</uri></graphic></fig><fig id="F11" position="float" orientation="portrait"><object-id xmlns:xlink="http://www.w3.org/1999/xlink" content-type="doi" xlink:type="simple">10.3897/zookeys.1268.173885.figures43-45</object-id><object-id xmlns:xlink="http://www.w3.org/1999/xlink" content-type="arpha" xlink:type="simple">E6BF4FBD-8758-57AB-9326-4FDD765FE41B</object-id><label>Figures 43–45.</label><caption><p>The gall of <italic><tp:taxon-name><tp:taxon-name-part taxon-name-part-type="genus" reg="Caloptilia">Caloptilia</tp:taxon-name-part> <tp:taxon-name-part taxon-name-part-type="species" reg="ceryneia">ceryneia</tp:taxon-name-part></tp:taxon-name></italic> sp. nov. on the leaves of <italic><tp:taxon-name><tp:taxon-name-part taxon-name-part-type="genus" reg="Glochidion">Glochidion</tp:taxon-name-part> <tp:taxon-name-part taxon-name-part-type="species" reg="billardierei">billardierei</tp:taxon-name-part></tp:taxon-name></italic> Baill. (<tp:taxon-name><tp:taxon-name-part taxon-name-part-type="genus" reg="Phyllanthaceae">Phyllanthaceae</tp:taxon-name-part></tp:taxon-name>) collected in Parc des Grandes Fougères. <bold>43</bold>. Adaxial side view; <bold>44</bold>. Abaxial side view, detail showing the frass excretion hole; <bold>45</bold>. Cross section, with a millimetre scale on the left.</p></caption><graphic xmlns:xlink="http://www.w3.org/1999/xlink" xlink:href="zookeys-1268-113_article-173885__-g011.jpg" id="oo_1527630.jpg" position="float" orientation="portrait" xlink:type="simple"><uri content-type="original_file" xlink:type="simple">https://binary.pensoft.net/fig/1527630</uri></graphic></fig><fig id="F12" position="float" orientation="portrait"><object-id xmlns:xlink="http://www.w3.org/1999/xlink" content-type="doi" xlink:type="simple">10.3897/zookeys.1268.173885.figures46-47</object-id><object-id xmlns:xlink="http://www.w3.org/1999/xlink" content-type="arpha" xlink:type="simple">9A04D024-35D5-5F21-B542-A41985049F6E</object-id><label>Figures 46, 47.</label><caption><p>The mines and leaf-roll of <italic><tp:taxon-name><tp:taxon-name-part taxon-name-part-type="genus" reg="Caloptilia">Caloptilia</tp:taxon-name-part> <tp:taxon-name-part taxon-name-part-type="species" reg="xanthopharella">xanthopharella</tp:taxon-name-part></tp:taxon-name></italic> (Meyrick, 1880) on the leaves of <italic><tp:taxon-name><tp:taxon-name-part taxon-name-part-type="genus" reg="Glochidion">Glochidion</tp:taxon-name-part> <tp:taxon-name-part taxon-name-part-type="species" reg="billardierei">billardierei</tp:taxon-name-part></tp:taxon-name></italic> Baill. collected in Noumea, near Parc Zoologique &amp; Forestier. <bold>46</bold>. Epidermal linear mine (white arrow) and tentiform mine (black arrow) caused by early instars; <bold>47</bold>. Leaf-roll caused by late instars.</p></caption><graphic xmlns:xlink="http://www.w3.org/1999/xlink" xlink:href="zookeys-1268-113_article-173885__-g012.jpg" id="oo_1527631.jpg" position="float" orientation="portrait" xlink:type="simple"><uri content-type="original_file" xlink:type="simple">https://binary.pensoft.net/fig/1527631</uri></graphic></fig></tp:treatment-sec><tp:treatment-sec sec-type="Biology"><title>Biology.</title><p>In Australia, <italic><tp:taxon-name><tp:taxon-name-part taxon-name-part-type="genus" reg="Caloptilia">C.</tp:taxon-name-part> <tp:taxon-name-part taxon-name-part-type="species" reg="xanthopharella">xanthopharella</tp:taxon-name-part></tp:taxon-name></italic> is known to feed on <italic><tp:taxon-name><tp:taxon-name-part taxon-name-part-type="genus" reg="Glochidion">Glochidion</tp:taxon-name-part> <tp:taxon-name-part taxon-name-part-type="species" reg="ferdinandi">ferdinandi</tp:taxon-name-part></tp:taxon-name></italic> (Müll. Arg.) F.M. Bailey (<xref ref-type="bibr" rid="B6">Common 1990</xref>). Here we present a new host plant record <italic><tp:taxon-name><tp:taxon-name-part taxon-name-part-type="genus" reg="Glochidion">Glochidion</tp:taxon-name-part> <tp:taxon-name-part taxon-name-part-type="species" reg="billardierei">billardierei</tp:taxon-name-part></tp:taxon-name></italic>. The larva first makes an epidermal linear mine on adaxial or abaxial surfaces, then makes a blotch mine it will turn into a tentiform mine (Fig. <xref ref-type="fig" rid="F12">46</xref>). The later instar larvae leave this tentiform mine and migrate to the tip of a neighbouring leaf to make a leaf roll (Fig. <xref ref-type="fig" rid="F2">4</xref>). After exiting the leaf roll, the larva prepares a cocoon on a neighbouring plant. Adults emerged between 22 and 26 September.</p></tp:treatment-sec><tp:treatment-sec sec-type="Distribution"><title>Distribution.</title><p>It is known to occur in Australia: coastal regions of New South Wales and Queensland, Fiji, Solomon Islands and Vanuatu (<xref ref-type="bibr" rid="B26">Meyrick 1880</xref>; <xref ref-type="bibr" rid="B3">Bradley 1957</xref>, <xref ref-type="bibr" rid="B4">1962</xref>; <xref ref-type="bibr" rid="B7">De Prins and De Prins 2024</xref>). Here we record <italic><tp:taxon-name><tp:taxon-name-part taxon-name-part-type="genus" reg="Caloptilia">C.</tp:taxon-name-part> <tp:taxon-name-part taxon-name-part-type="species" reg="xanthopharella">xanthopharella</tp:taxon-name-part></tp:taxon-name></italic> for the first time from New Caledonia.</p></tp:treatment-sec><tp:treatment-sec sec-type="DNA barcodes"><title>DNA barcodes.</title><p>All 13 DNA barcodes obtained from New Caledonia cluster into a single haplotype, which groups together with 15 additional barcodes from across Australia within the same BIN, <ext-link xmlns:xlink="http://www.w3.org/1999/xlink" xlink:href="http://boldsystems.org/index.php/Public_BarcodeCluster?clusteruri=BOLD:AAI6656" ext-link-type="uri" xlink:type="simple">BOLD:AAI6656</ext-link>. This BIN shows an average distance of 0.96% and a maximum distance of 1.93%; there is a distance of 7.85% to an unnamed Australian <italic><tp:taxon-name><tp:taxon-name-part taxon-name-part-type="genus" reg="Caloptilia">Caloptilia</tp:taxon-name-part></tp:taxon-name></italic> with <ext-link xmlns:xlink="http://www.w3.org/1999/xlink" xlink:href="http://boldsystems.org/index.php/Public_BarcodeCluster?clusteruri=BOLD:AAW8621" ext-link-type="uri" xlink:type="simple">BOLD:AAW8621</ext-link> (Suppl. materials <xref ref-type="supplementary-material" rid="S2">2</xref>, 3).</p></tp:treatment-sec><tp:treatment-sec><!--Section generated to contain objects referenced in tp:taxon-treatment.--><fig id="F2" position="float" orientation="portrait"><object-id xmlns:xlink="http://www.w3.org/1999/xlink" content-type="doi" xlink:type="simple">10.3897/zookeys.1268.173885.figures4-10</object-id><object-id xmlns:xlink="http://www.w3.org/1999/xlink" content-type="arpha" xlink:type="simple">8E98A698-40EE-5CA8-9556-A8E99514B300</object-id><label>Figures 4–10.</label><caption><p>Habitus of adult <italic><tp:taxon-name><tp:taxon-name-part taxon-name-part-type="genus" reg="Caloptilia">Caloptilia</tp:taxon-name-part> <tp:taxon-name-part taxon-name-part-type="species" reg="augeas">augeas</tp:taxon-name-part></tp:taxon-name></italic> sp. nov. <bold>4</bold>. Resting posture; <bold>5</bold>. Paratype, male <named-content xmlns:xlink="http://www.w3.org/1999/xlink" content-type="dwc:institutional_code" xlink:title="Naturalis Biodiversity Center, Leiden, The Netherlands" xlink:href="http://grbio.org/institution/national-museum-natural-history-naturalis" xlink:type="simple">RMNH</named-content>.INS.25563; <bold>6</bold>. Holotype, male, <named-content xmlns:xlink="http://www.w3.org/1999/xlink" content-type="dwc:institutional_code" xlink:title="Naturalis Biodiversity Center, Leiden, The Netherlands" xlink:href="http://grbio.org/institution/national-museum-natural-history-naturalis" xlink:type="simple">RMNH</named-content>.INS.25562; <bold>7</bold>. Paratype, male, <named-content xmlns:xlink="http://www.w3.org/1999/xlink" content-type="dwc:institutional_code" xlink:title="Naturalis Biodiversity Center, Leiden, The Netherlands" xlink:href="http://grbio.org/institution/national-museum-natural-history-naturalis" xlink:type="simple">RMNH</named-content>.INS.25648; <bold>8</bold>. Paratype, female, <named-content xmlns:xlink="http://www.w3.org/1999/xlink" content-type="dwc:institutional_code" xlink:title="Naturalis Biodiversity Center, Leiden, The Netherlands" xlink:href="http://grbio.org/institution/national-museum-natural-history-naturalis" xlink:type="simple">RMNH</named-content>.INS.25561; <bold>9</bold>. Paratype, female, <named-content xmlns:xlink="http://www.w3.org/1999/xlink" content-type="dwc:institutional_code" xlink:title="Naturalis Biodiversity Center, Leiden, The Netherlands" xlink:href="http://grbio.org/institution/national-museum-natural-history-naturalis" xlink:type="simple">RMNH</named-content>.INS.1557477; <bold>10</bold>. Paratype, female, <named-content xmlns:xlink="http://www.w3.org/1999/xlink" content-type="dwc:institutional_code" xlink:title="Naturalis Biodiversity Center, Leiden, The Netherlands" xlink:href="http://grbio.org/institution/national-museum-natural-history-naturalis" xlink:type="simple">RMNH</named-content>.INS.25560. Scale bars: 2 mm.</p></caption><graphic xmlns:xlink="http://www.w3.org/1999/xlink" xlink:href="zookeys-1268-113_article-173885__-g002.jpg" id="oo_1527620.jpg" position="float" orientation="portrait" xlink:type="simple"><uri content-type="original_file" xlink:type="simple">https://binary.pensoft.net/fig/1527620</uri></graphic></fig><supplementary-material xmlns:xlink="http://www.w3.org/1999/xlink" id="S2" position="float" orientation="portrait" xlink:type="simple"><object-id content-type="doi" xlink:type="simple">10.3897/zookeys.1268.173885.suppl2</object-id><object-id content-type="arpha" xlink:type="simple">E8CFD244-9DE4-55E2-A0E8-095D3751769E</object-id><label>Supplementary material 2</label><caption><p>Summary statistics for DNA barcodes of specimens included in this study</p></caption><statement content-type="dataType"><label>Data type</label><p>xlsx</p></statement><statement content-type="notes"><label>Explanation note</label><p>N = number of specimens barcoded; Dmin_NN heterospecific = minimum distance to nearest neighbor; NN = nearest neighbor; BIN Dmean = average intraspecific distance within a BIN; BIN Dmax = maximum intraspecific distance within a BIN.</p></statement><media xlink:href="zookeys-1268-113_article-173885__-s002.xls" mimetype="application" mime-subtype="vnd.ms-excel" position="float" orientation="portrait" id="oo_1527633.xls" xlink:type="simple"><uri content-type="original_file" xlink:type="simple">https://binary.pensoft.net/file/1527633</uri></media><permissions><license xlink:type="simple"><license-p>This dataset is made available under the Open Database License (<ext-link ext-link-type="uri" xlink:href="http://opendatacommons.org/licenses/odbl/1.0/" xlink:type="simple">http://opendatacommons.org/licenses/odbl/1.0/</ext-link>). The Open Database License (ODbL) is a license agreement intended to allow users to freely share, modify, and use this Dataset while maintaining this same freedom for others, provided that the original source and author(s) are credited.</license-p></license></permissions><attrib specific-use="authors"> Antoine Guiguet, Erik J. van Nieukerken, David Giron, Barbara Gravendeel, Carlos Lopez-Vaamonde, Issei Ohshima</attrib></supplementary-material></tp:treatment-sec><ref-list><ref id="B6"><mixed-citation xmlns:xlink="http://www.w3.org/1999/xlink" xlink:type="simple">Common IFB (1990) Moths of Australia. Melbourne University Press, Australia, 535 pp. <ext-link xlink:href="10.1071/9780643101227" ext-link-type="doi" xlink:type="simple">https://doi.org/10.1071/9780643101227</ext-link></mixed-citation></ref><ref id="B26"><mixed-citation xmlns:xlink="http://www.w3.org/1999/xlink" xlink:type="simple">Meyrick E (1880) Descriptions of Australian Micro-<tp:taxon-name><tp:taxon-name-part taxon-name-part-type="order">Lepidoptera</tp:taxon-name-part></tp:taxon-name>. Proceedings of the Linnean Society of New South Wales 5: 132–182. <ext-link xlink:href="10.5962/bhl.part.15874" ext-link-type="doi" xlink:type="simple">https://doi.org/10.5962/bhl.part.15874</ext-link></mixed-citation></ref><ref id="B3"><mixed-citation xmlns:xlink="http://www.w3.org/1999/xlink" xlink:type="simple">Bradley JD (1957) Microlepidoptera from Rennell and Bellona Islands. In: Wolf T (Ed.) The Natural History of Rennell Island, British Solomon Islands (Vol. 2). Scientific Results of The Danish Rennell Expedition, 1951 and The British Museum (Natural History) Expedition, 1953. Danish Science Press, Ltd., 87–112.</mixed-citation></ref><ref id="B4"><mixed-citation xmlns:xlink="http://www.w3.org/1999/xlink" xlink:type="simple">Bradley JD (1962) Microlepidoptera from the New Hebrides. Records and descriptions of Microlepidoptera collected on the Island of Aneityum by Miss Evelyn Cheesman, O.B.E. Bulletin of the British Museum (Natural History). Entomology 12: 247–271.</mixed-citation></ref><ref id="B7"><mixed-citation xmlns:xlink="http://www.w3.org/1999/xlink" xlink:type="simple">De Prins J, De Prins W (2024) Global taxonomic database of <tp:taxon-name><tp:taxon-name-part taxon-name-part-type="genus">Gracillariidae</tp:taxon-name-part></tp:taxon-name>. <ext-link xlink:href="https://www.gracillariidae.net/" ext-link-type="uri" xlink:type="simple">https://www.gracillariidae.net/</ext-link> [accessed 5 May 2024]</mixed-citation></ref></ref-list></tp:taxon-treatment>
