# Supplementary material for: Two new species of Caloptilia (Lepidoptera, Gracillariidae) from New Caledonia inducing galls on Glochidion billardierei (Phyllanthaceae) and redescription of C. xanthopharella (Meyrick, 1880)
Source: Zookeys. 2026 Feb 4;1268:113–37. doi: 10.3897/zookeys.1268.173885 (PMC12895181; doi:10.3897/zookeys.1268.173885)
Supplement: Supplementary material 1 — Specimen data of 59 specimens deposited in BOLD dataset DS-CALNEO (https://doi.org/10.5883/DS-CALNEO) and included in this study [file zookeys-1268-113_article-173885__-s001.xlsx]

## Sheet: Lab Sheet
Project:	DS-CALNEO (59 records selected)			User:	Carlos Lopez-Vaamonde
Created:	2025-10-03
Project Code	Process ID	Sample ID	Field ID	BIN	Catalog Num	COI-5P Seq. Length	COI-5P Trace Count	COI-5P Accession	Image Count	Barcode Compliant	Contamination	Stop Codon	Flagged Record	Collection Date	Identification	Life Stage	Extra Info	Voucher Type	Institution	Notes
LENEO	LENEO073-19	IO-851	GH256	BOLD:AAI6656	RMNH.INS.25649	657[0n]		PP866129	1	No				18-Sep-2018	Caloptilia xanthopharella	Adult		Vouchered:Registered Collection	Naturalis Biodiversity Center	adult emergence: 20-ix-18
LENEO	LENEO074-19	IO-852	GH267	BOLD:AAI6656		657[0n]		PP866141	1	No				18-Sep-2018	Caloptilia xanthopharella	Adult		Vouchered:Registered Collection	Kyoto Prefectural University	adult emergence: 22-ix-18
LENEO	LENEO075-19	IO-853	IO-853	BOLD:AAI6656	RMNH.INS.1557476	654[0n]		PP866107	1	No				18-Sep-2018	Caloptilia xanthopharella	Adult		Vouchered:Registered Collection	Naturalis Biodiversity Center	adult emergence: 22-ix-18
LENEO	LENEO076-19	IO-854	IO-854	BOLD:AAI6656	RMNH.INS.25558	653[0n]		PP866109	1	No				18-Sep-2018	Caloptilia xanthopharella	Adult		Vouchered:Registered Collection	Naturalis Biodiversity Center	adult emergence: 26-ix-18
LENEO	LENEO077-19	IO-855	IO-855	BOLD:AAI6656		653[0n]		PP866102	1	No				18-Sep-2018	Caloptilia xanthopharella	Adult		Vouchered:Registered Collection	Kyoto Prefectural University	adult emergence: 26-ix-18
LENEO	LENEO078-19	IO-856	IO-856	BOLD:AAI6656		654[0n]		PP866100	1	No				18-Sep-2018	Caloptilia xanthopharella	Adult		Vouchered:Registered Collection	Museum National d Histoire Naturelle de Paris	adult emergence: 27-ix-18
LENEO	LENEO079-19	IO-857	IO-857	BOLD:AAI6656		653[0n]		PP866142	1	No				18-Sep-2018	Caloptilia xanthopharella	Adult		Vouchered:Registered Collection	Museum National d Histoire Naturelle de Paris	adult emergence: 27-ix-18
LENEO	LENEO080-19	IO-858	IO-858	BOLD:AAI6656		643[0n]		PP866143	1	No				18-Sep-2018	Caloptilia xanthopharella	Adult		Vouchered:Registered Collection	Kyoto Prefectural University	adult emergence: 27-ix-18
LENEO	LENEO081-19	IO-859	IO-859	BOLD:AAI6656		652[0n]		PP866112	1	No				18-Sep-2018	Caloptilia xanthopharella	Adult		Vouchered:Registered Collection	Natural History Museum, London	adult emergence: 27-ix-18
LENEO	LENEO082-19	IO-860	IO-860	BOLD:AAI6656	RMNH.INS.25559	645[0n]		PP866118	1	No				18-Sep-2018	Caloptilia xanthopharella	Adult		Vouchered:Registered Collection	Naturalis Biodiversity Center	adult emergence: 27-ix-18
LENEO	LENEO083-19	IO-861	IO-861	BOLD:AAI6656		653[0n]		PP866136	1	No				18-Sep-2018	Caloptilia xanthopharella	Adult		Vouchered:Registered Collection	Natural History Museum, London	adult emergence: 28-ix-18
LENEO	LENEO084-19	IO-862	IO-862	BOLD:AAI6656		655[0n]		PP866101	1	No				18-Sep-2018	Caloptilia xanthopharella	Adult		Vouchered:Registered Collection	Kyoto Prefectural University	adult emergence: 28-ix-18
LENEO	LENEO085-19	IO-863	IO-863	BOLD:AAI6656	RMNH.INS.1557475	655[0n]		PP866127	1	No				18-Sep-2018	Caloptilia xanthopharella	Adult		Vouchered:Registered Collection	Naturalis Biodiversity Center	adult emergence: 28-ix-18
NSWHH	NSWHH579-09	08-NSWHH-0579	08-NSWHH-0579	BOLD:AAI6656		658[0n]	2	PP866126	1	Yes				28-Dec-2008	Caloptilia xanthopharella	A			Centre for Biodiversity Genomics
LOQT	LOQTD234-08	gvc8837-1L		BOLD:AAI6656	gvc8837	602[0n]	2	PP866137	1	Yes				08-Mar-2008	Caloptilia xanthopharella	A	at light		Research Collection of Graeme V. Cocks
ANICY	ANICY090-11	11ANIC-16090	11ANIC-16090	BOLD:AAI6656	ANIC Database No. 31 053568	658[0n]	4	JN271898	1	Yes				31-Dec-2003	Caloptilia xanthopharella	A			Australian National Insect Collection
NSWHO	NSWHO1111-18	BIOUG37461-F06	L#18AUS-002	BOLD:AAI6656	BIOUG37461-F06	653[0n]		PP866148	1	No				18-Feb-2018	Caloptilia xanthopharella		rep_count:24	Vouchered:Registered Collection	Centre for Biodiversity Genomics
NSWHA	NSWHA698-23	BIOUG98674-C09	L#22AUS_001	BOLD:AAI6656	BIOUG98674-C09	658[0n]		PP866120	1	No				11-Dec-2022	Caloptilia xanthopharella			Vouchered:Registered Collection	Centre for Biodiversity Genomics
AMUB	AMUB317-11	BIOUG00799-C08	BIOUG00799-C08	BOLD:AAI6656	BIOUG00799-C08	658[0n]	2	JN287506-SUPPRESSED	1	Yes				12-Nov-2010	Caloptilia xanthopharella	A			Australian Museum, Sydney
NSWHC	NSWHC2063-24	CBG-A27081-G03	GMP#49767e	BOLD:AAI6656	CBG-A27081-G03	658[0n]		PP866105	2	No				13-Dec-2023	Caloptilia xanthopharella			Vouchered:Registered Collection	Centre for Biodiversity Genomics
NSWHA	NSWHA4287-23	CBG-A02909-G07	L#22AUS_001	BOLD:AAI6656	CBG-A02909-G07	658[0n]		PP866106	1	No				11-Dec-2022	Caloptilia xanthopharella			Vouchered:Registered Collection	Centre for Biodiversity Genomics
AMUB	AMUB426-11	K290579		BOLD:AAI6656	K290579	656[0n]	2	PP866119	1	Yes				29-Oct-2010	Caloptilia xanthopharella	A			Australian Museum, Sydney
LOQT	LOQTI236-10	gvc15498-1L		BOLD:AAI6656	gvc15498	658[0n]	3	JF857321-SUPPRESSED	1	Yes				01-Oct-2010	Caloptilia xanthopharella	A	at light		Research Collection of Graeme V. Cocks
LOQT	LOQTI240-10	gvc15502-1L		BOLD:AAI6656	gvc15502	658[0n]	3	JF857325-SUPPRESSED	1	Yes				01-Oct-2010	Caloptilia xanthopharella	A	at light		Research Collection of Graeme V. Cocks
LOQT	LOQTI241-10	gvc15503-1L		BOLD:AAI6656	gvc15503	658[0n]	3	JF857326-SUPPRESSED	1	Yes				01-Oct-2010	Caloptilia xanthopharella	A	at light		Research Collection of Graeme V. Cocks
NSWHA	NSWHA250-23	BIOUG98669-E12	L#22AUS_001	BOLD:AAI6656	BIOUG98669-E12	658[0n]		PP866147	1	No				11-Dec-2022	Caloptilia xanthopharella	A		Vouchered:Registered Collection	Centre for Biodiversity Genomics
NSWHC	NSWHC1122-24	CBG-A28401-H03	GMP#49787	BOLD:AAI6656	CBG-A28401-H03	658[0n]		PP866128	1	No				13-Dec-2023	Caloptilia xanthopharella			Vouchered:Registered Collection	Centre for Biodiversity Genomics
LOQT	LOQTI167-10	gvc15309-1L		BOLD:AAI6656	gvc15309	658[0n]	2	JN305620-SUPPRESSED	1	Yes				21-Nov-2009	Caloptilia xanthopharella	A	at light		Research Collection of Graeme V. Cocks
LENEO	LENEO086-19	IO-864	GH259	BOLD:AEC4316		655[0n]		PP866135	1	No				14-Sep-2018	Caloptilia augeas	Adult	light trap	Vouchered:Registered Collection	Natural History Museum, London
LENEO	LENEO087-19	IO-865	GH280	BOLD:AEC4316		655[0n]		PP866144	1	No				14-Sep-2018	Caloptilia augeas	Adult	light trap	Vouchered:Registered Collection	Kyoto Prefectural University
LENEO	LENEO088-19	IO-866	GH261	BOLD:AEC4316		653[0n]		PP866125	1	No				14-Sep-2018	Caloptilia augeas	Adult	light trap	Vouchered:Registered Collection	Kyoto Prefectural University
LENEO	LENEO089-19	IO-867	IO-867	BOLD:AEC4316		655[0n]		PP866140	1	No				13-Sep-2018	Caloptilia augeas	Adult	ex leaf gall on Glochidion billardierei	Museum Vouchered:Type Series	Kyoto Prefectural University	adult emergence: 23-ix-18
LENEO	LENEO090-19	IO-868	IO-868	BOLD:AEC4316		653[0n]		PP866115	1	No				13-Sep-2018	Caloptilia augeas	Adult	ex leaf gall on Glochidion billardierei	Museum Vouchered:Type Series	Kyoto Prefectural University	adult emergence: 23-ix-18
LENEO	LENEO091-19	IO-869	IO-869	BOLD:AEC4316		657[0n]		PP866149	1	No				13-Sep-2018	Caloptilia augeas	Adult	ex leaf gall on Glochidion billardierei	Museum Vouchered:Type Series	Naturhistorisches Museum Wien	adult emergence: 22-ix-18
LENEO	LENEO092-19	IO-870	IO-870	BOLD:AEC4316	RMNH.INS.1557477	654[0n]		PP866133	1	No				13-Sep-2018	Caloptilia augeas	Adult	ex leaf gall on Glochidion billardierei	Museum Vouchered:Type Series	Naturalis Biodiversity Center	adult emergence: 22-ix-18
LENEO	LENEO093-19	IO-871	IO-871	BOLD:AEC4316	RMNH.INS.25648	657[0n]		PP866145	1	No				13-Sep-2018	Caloptilia augeas	Adult	ex leaf gall on Glochidion billardierei	Museum Vouchered:Type Series	Naturalis Biodiversity Center	adult emergence: 20-ix-18
LENEO	LENEO094-19	IO-872	IO-872	BOLD:AEC4316		652[0n]		PP866099	1	No				13-Sep-2018	Caloptilia augeas	Adult	ex leaf gall on Glochidion billardierei	Museum Vouchered:Type Series	Museum National d Histoire Naturelle de Paris	adult emergence: 18-ix-18
LENEO	LENEO095-19	IO-873	IO-873	BOLD:AEC4316	RMNH.INS.25562	653[0n]		PP866098	1	No				13-Sep-2018	Caloptilia augeas	Adult	ex leaf gall on Glochidion billardierei	Museum Vouchered:Type	Naturalis Biodiversity Center	adult emergence: 23-ix-18
LENEO	LENEO096-19	IO-874	IO-874	BOLD:AEC4316		654[0n]		PP866130	1	No				13-Sep-2018	Caloptilia augeas	Adult	ex leaf gall on Glochidion billardierei	Museum Vouchered:Type Series	Museum National d Histoire Naturelle de Paris	adult emergence: 26-ix-18
LENEO	LENEO097-19	IO-875	IO-875	BOLD:AEC4316	RMNH.INS.25563	652[0n]		PP866111	1	No				13-Sep-2018	Caloptilia augeas	Adult	ex leaf gall on Glochidion billardierei	Museum Vouchered:Type Series	Naturalis Biodiversity Center	adult emergence: 26-ix-18
LENEO	LENEO098-19	IO-876	IO-876	BOLD:AEC4316		656[0n]		PP866110	1	No				13-Sep-2018	Caloptilia augeas	Adult	ex leaf gall on Glochidion billardierei	Museum Vouchered:Type Series	Natural History Museum, London	adult emergence: 28-ix-18
LENEO	LENEO099-19	IO-877	IO-877	BOLD:AEC4316		655[0n]		PP866103	1	No				13-Sep-2018	Caloptilia augeas	Adult	ex leaf gall on Glochidion billardierei	Museum Vouchered:Type Series	Kyoto Prefectural University	adult emergence: 28-ix-18
LENEO	LENEO100-19	IO-878	IO-878	BOLD:AEC4316		653[0n]		PP866121	1	No				13-Sep-2018	Caloptilia augeas	Adult	ex leaf gall on Glochidion billardierei	Museum Vouchered:Type Series	Kyoto Prefectural University	adult emergence: 29-ix-18
LENEO	LENEO101-19	IO-879	IO-879	BOLD:AEC4316		653[0n]		PP866132	1	No				13-Sep-2018	Caloptilia augeas	Adult	ex leaf gall on Glochidion billardierei	Museum Vouchered:Type Series	Naturhistorisches Museum Wien	adult emergence: 29-ix-18
LENEO	LENEO102-19	IO-880	IO-880	BOLD:AEC4316		655[0n]		PP866117	1	No				13-Sep-2018	Caloptilia augeas	Adult	ex leaf gall on Glochidion billardierei	Museum Vouchered:Type Series	Kyoto Prefectural University	adult emergence: 29-ix-18
LENEO	LENEO103-19	IO-881	IO-881	BOLD:AEC4316	RMNH.INS.25561	652[0n]		PP866108	1	No				13-Sep-2018	Caloptilia augeas	Adult	ex leaf gall on Glochidion billardierei	Museum Vouchered:Type Series	Naturalis Biodiversity Center	adult emergence: 29-ix-18
LENEO	LENEO104-19	IO-882	GH270	BOLD:AEC4316	RMNH.INS.25560	654[0n]		PP866123	1	No				13-Sep-2018	Caloptilia augeas	Adult	ex leaf gall on Glochidion billardierei	Museum Vouchered:Type Series	Naturalis Biodiversity Center	adult emergence: 1-x-18
LENEO	LENEO105-19	IO-883	GH271	BOLD:AEC4316		654[0n]		PP866113	1	No				13-Sep-2018	Caloptilia augeas	Adult	ex leaf gall on Glochidion billardierei	Museum Vouchered:Type Series	Kyoto Prefectural University	adult emergence: 1-x-18
LENEO	LENEO106-19	IO-884	GH272	BOLD:AEC4316		656[0n]		PP866097	1	No				13-Sep-2018	Caloptilia augeas	Adult	ex leaf gall on Glochidion billardierei	Museum Vouchered:Type Series	Naturhistorisches Museum Wien	adult emergence: 1-x-18
LENEO	LENEO107-19	IO-885	GH273	BOLD:AEC4316		657[0n]		PP866146	1	No				13-Sep-2018	Caloptilia augeas	Adult	ex leaf gall on Glochidion billardierei	Museum Vouchered:Type Series	Kyoto Prefectural University	adult emergence: 1-x-18
LENEO	LENEO108-19	IO-886	GH274	BOLD:AEC4316		663[0n]		PP866116	1	No				13-Sep-2018	Caloptilia augeas	Adult	ex leaf gall on Glochidion billardierei	Museum Vouchered:Type Series	Museum National d Histoire Naturelle de Paris	adult emergence: 1-x-18
LENEO	LENEO109-19	IO-887	GH275	BOLD:AEC4316		655[0n]		PP866122	1	No				13-Sep-2018	Caloptilia augeas	Adult	ex leaf gall on Glochidion billardierei	Museum Vouchered:Type Series	Museum National d Histoire Naturelle de Paris	adult emergence: 1-x-18
LENEO	LENEO110-19	IO-888	IO-888	BOLD:AEC4316		656[0n]		PP866131	1	No				13-Sep-2018	Caloptilia augeas	Adult	ex leaf gall on Glochidion billardierei	Museum Vouchered:Type Series	Natural History Museum, London	adult emergence: 1-x-18
LENEO	LENEO154-19	IO-932	IO-932	BOLD:AEC4316		655[0n]		PP866139	1	No				13-Sep-2018	Caloptilia augeas	Adult	ex leaf gall on Glochidion billardierei	Museum Vouchered:Type Series	Naturhistorisches Museum Wien	adult emergence: 3-x-18
LENEO	LENEO155-19	IO-933	IO-933	BOLD:AEC4316		655[0n]		PP866104	1	No				13-Sep-2018	Caloptilia augeas	Adult	ex leaf gall on Glochidion billardierei	Museum Vouchered:Type Series	Kyoto Prefectural University	adult emergence: 5-x-18
LENEO	LENEO156-19	IO-934	IO-934	BOLD:AEC4316		656[0n]		PP866134	1	No				13-Sep-2018	Caloptilia augeas	Adult	ex leaf gall on Glochidion billardierei	Museum Vouchered:Type Series	Kyoto Prefectural University	adult emergence: 11-x-18
LENEO	LENEO071-19	IO-849	GH265	BOLD:AEC4478	RMNH.INS.25650	655[0n]		PP866124	1	No				15-Sep-2018	Caloptilia ceryneia	Adult	ex leaf gall on Glochidion billardierei	Museum Vouchered:Type	Naturalis Biodiversity Center	adult emergence: 17-ix-18
LENEO	LENEO072-19	IO-850	GH269	BOLD:AEC4478	RMNH.INS.25564	655[0n]		PP866114	1	No				15-Sep-2018	Caloptilia ceryneia	Adult	ex leaf gall on Glochidion billardierei	Museum Vouchered:Type Series	Naturalis Biodiversity Center	adult emergence: 30-ix-18
LENEO	LENEO182-19	IO-995	GH-291	BOLD:AEC4478	RMNH.INS.25565	655[0n]		PP866138	1	No				03-Mar-2019	Caloptilia ceryneia	Adult	ex leaf gall on Glochidion billardierei	Museum Vouchered:Type Series	Naturalis Biodiversity Center	adult emergence: 14-iii-19

## Sheet: Voucher Info
Project:	DS-CALNEO (59 records selected)			User:	Carlos Lopez-Vaamonde
Created:	2025-10-03
Sample ID	Field ID	Museum ID	Collection Code	Institution Storing
IO-851	GH256	RMNH.INS.25649		Naturalis Biodiversity Center
IO-852	GH267			Kyoto Prefectural University
IO-853	IO-853	RMNH.INS.1557476		Naturalis Biodiversity Center
IO-854	IO-854	RMNH.INS.25558		Naturalis Biodiversity Center
IO-855	IO-855			Kyoto Prefectural University
IO-856	IO-856			Museum National d Histoire Naturelle de Paris
IO-857	IO-857			Museum National d Histoire Naturelle de Paris
IO-858	IO-858			Kyoto Prefectural University
IO-859	IO-859			Natural History Museum, London
IO-860	IO-860	RMNH.INS.25559		Naturalis Biodiversity Center
IO-861	IO-861			Natural History Museum, London
IO-862	IO-862			Kyoto Prefectural University
IO-863	IO-863	RMNH.INS.1557475		Naturalis Biodiversity Center
08-NSWHH-0579	08-NSWHH-0579			Centre for Biodiversity Genomics
gvc8837-1L		gvc8837		Research Collection of Graeme V. Cocks
11ANIC-16090	11ANIC-16090	ANIC Database No. 31 053568	ANIC	Australian National Insect Collection
BIOUG37461-F06	L#18AUS-002	BIOUG37461-F06	BIOUG	Centre for Biodiversity Genomics
BIOUG98674-C09	L#22AUS_001	BIOUG98674-C09	BIOUG	Centre for Biodiversity Genomics
BIOUG00799-C08	BIOUG00799-C08	BIOUG00799-C08	BIOUG	Australian Museum, Sydney
CBG-A27081-G03	GMP#49767e	CBG-A27081-G03	BIOUG	Centre for Biodiversity Genomics
CBG-A02909-G07	L#22AUS_001	CBG-A02909-G07	BIOUG	Centre for Biodiversity Genomics
K290579		K290579	AMS	Australian Museum, Sydney
gvc15498-1L		gvc15498		Research Collection of Graeme V. Cocks
gvc15502-1L		gvc15502		Research Collection of Graeme V. Cocks
gvc15503-1L		gvc15503		Research Collection of Graeme V. Cocks
BIOUG98669-E12	L#22AUS_001	BIOUG98669-E12	BIOUG	Centre for Biodiversity Genomics
CBG-A28401-H03	GMP#49787	CBG-A28401-H03	BIOUG	Centre for Biodiversity Genomics
gvc15309-1L		gvc15309		Research Collection of Graeme V. Cocks
IO-864	GH259			Natural History Museum, London
IO-865	GH280			Kyoto Prefectural University
IO-866	GH261			Kyoto Prefectural University
IO-867	IO-867			Kyoto Prefectural University
IO-868	IO-868			Kyoto Prefectural University
IO-869	IO-869			Naturhistorisches Museum Wien
IO-870	IO-870	RMNH.INS.1557477		Naturalis Biodiversity Center
IO-871	IO-871	RMNH.INS.25648		Naturalis Biodiversity Center
IO-872	IO-872			Museum National d Histoire Naturelle de Paris
IO-873	IO-873	RMNH.INS.25562		Naturalis Biodiversity Center
IO-874	IO-874			Museum National d Histoire Naturelle de Paris
IO-875	IO-875	RMNH.INS.25563		Naturalis Biodiversity Center
IO-876	IO-876			Natural History Museum, London
IO-877	IO-877			Kyoto Prefectural University
IO-878	IO-878			Kyoto Prefectural University
IO-879	IO-879			Naturhistorisches Museum Wien
IO-880	IO-880			Kyoto Prefectural University
IO-881	IO-881	RMNH.INS.25561		Naturalis Biodiversity Center
IO-882	GH270	RMNH.INS.25560		Naturalis Biodiversity Center
IO-883	GH271			Kyoto Prefectural University
IO-884	GH272			Naturhistorisches Museum Wien
IO-885	GH273			Kyoto Prefectural University
IO-886	GH274			Museum National d Histoire Naturelle de Paris
IO-887	GH275			Museum National d Histoire Naturelle de Paris
IO-888	IO-888			Natural History Museum, London
IO-932	IO-932			Naturhistorisches Museum Wien
IO-933	IO-933			Kyoto Prefectural University
IO-934	IO-934			Kyoto Prefectural University
IO-849	GH265	RMNH.INS.25650		Naturalis Biodiversity Center
IO-850	GH269	RMNH.INS.25564		Naturalis Biodiversity Center
IO-995	GH-291	RMNH.INS.25565		Naturalis Biodiversity Center

## Sheet: Taxonomy
Project:	DS-CALNEO (59 records selected)			User:	Carlos Lopez-Vaamonde
Created:	2025-10-03
Sample ID	Phylum	Class	Order	Family	Subfamily	Tribe	Genus	Species	Subspecies	Identifier	Identifier Email	Identification Method	Taxonomy Notes
IO-851	Arthropoda	Insecta	Lepidoptera	Gracillariidae	Gracillariinae		Caloptilia	Caloptilia xanthopharella		Issei Ohshima	issei@kpu.ac.jp	Morphology
IO-852	Arthropoda	Insecta	Lepidoptera	Gracillariidae	Gracillariinae		Caloptilia	Caloptilia xanthopharella		Issei Ohshima	issei@kpu.ac.jp	Morphology
IO-853	Arthropoda	Insecta	Lepidoptera	Gracillariidae	Gracillariinae		Caloptilia	Caloptilia xanthopharella		Issei Ohshima	issei@kpu.ac.jp	Morphology
IO-854	Arthropoda	Insecta	Lepidoptera	Gracillariidae	Gracillariinae		Caloptilia	Caloptilia xanthopharella		Issei Ohshima	issei@kpu.ac.jp	Morphology
IO-855	Arthropoda	Insecta	Lepidoptera	Gracillariidae	Gracillariinae		Caloptilia	Caloptilia xanthopharella		Issei Ohshima	issei@kpu.ac.jp	Morphology
IO-856	Arthropoda	Insecta	Lepidoptera	Gracillariidae	Gracillariinae		Caloptilia	Caloptilia xanthopharella		Issei Ohshima	issei@kpu.ac.jp	Morphology
IO-857	Arthropoda	Insecta	Lepidoptera	Gracillariidae	Gracillariinae		Caloptilia	Caloptilia xanthopharella		Issei Ohshima	issei@kpu.ac.jp	Morphology
IO-858	Arthropoda	Insecta	Lepidoptera	Gracillariidae	Gracillariinae		Caloptilia	Caloptilia xanthopharella		Issei Ohshima	issei@kpu.ac.jp	Morphology
IO-859	Arthropoda	Insecta	Lepidoptera	Gracillariidae	Gracillariinae		Caloptilia	Caloptilia xanthopharella		Issei Ohshima	issei@kpu.ac.jp	Morphology
IO-860	Arthropoda	Insecta	Lepidoptera	Gracillariidae	Gracillariinae		Caloptilia	Caloptilia xanthopharella		Issei Ohshima	issei@kpu.ac.jp	Morphology
IO-861	Arthropoda	Insecta	Lepidoptera	Gracillariidae	Gracillariinae		Caloptilia	Caloptilia xanthopharella		Issei Ohshima	issei@kpu.ac.jp	Morphology
IO-862	Arthropoda	Insecta	Lepidoptera	Gracillariidae	Gracillariinae		Caloptilia	Caloptilia xanthopharella		Issei Ohshima	issei@kpu.ac.jp	Morphology
IO-863	Arthropoda	Insecta	Lepidoptera	Gracillariidae	Gracillariinae		Caloptilia	Caloptilia xanthopharella		Issei Ohshima	issei@kpu.ac.jp	Morphology
08-NSWHH-0579	Arthropoda	Insecta	Lepidoptera	Gracillariidae	Gracillariinae		Caloptilia	Caloptilia xanthopharella		Paul D.N. Hebert	phebert@uoguelph.ca	Image and sequence based
gvc8837-1L	Arthropoda	Insecta	Lepidoptera	Gracillariidae	Gracillariinae		Caloptilia	Caloptilia xanthopharella		Paul D.N. Hebert	phebert@uoguelph.ca	Image and sequence based
11ANIC-16090	Arthropoda	Insecta	Lepidoptera	Gracillariidae	Gracillariinae		Caloptilia	Caloptilia xanthopharella		Paul D.N. Hebert	phebert@uoguelph.ca	Image and sequence based
BIOUG37461-F06	Arthropoda	Insecta	Lepidoptera	Gracillariidae	Gracillariinae		Caloptilia	Caloptilia xanthopharella		Paul D.N. Hebert	phebert@uoguelph.ca	Image and sequence based
BIOUG98674-C09	Arthropoda	Insecta	Lepidoptera	Gracillariidae	Gracillariinae		Caloptilia	Caloptilia xanthopharella		Paul D.N. Hebert	phebert@uoguelph.ca	Image and sequence based
BIOUG00799-C08	Arthropoda	Insecta	Lepidoptera	Gracillariidae	Gracillariinae		Caloptilia	Caloptilia xanthopharella		Paul D.N. Hebert	phebert@uoguelph.ca	Image and sequence based
CBG-A27081-G03	Arthropoda	Insecta	Lepidoptera	Gracillariidae	Gracillariinae		Caloptilia	Caloptilia xanthopharella		Carlos Lopez-Vaamonde	carlos.lopezvaamonde@inrae.fr	Image based	image classification: ViT-P16-224 v2: Lepidoptera
CBG-A02909-G07	Arthropoda	Insecta	Lepidoptera	Gracillariidae	Gracillariinae		Caloptilia	Caloptilia xanthopharella		Paul D.N. Hebert	phebert@uoguelph.ca	Image and sequence based
K290579	Arthropoda	Insecta	Lepidoptera	Gracillariidae	Gracillariinae		Caloptilia	Caloptilia xanthopharella		Paul D.N. Hebert	phebert@uoguelph.ca	Image and sequence based
gvc15498-1L	Arthropoda	Insecta	Lepidoptera	Gracillariidae	Gracillariinae		Caloptilia	Caloptilia xanthopharella		Paul D.N. Hebert	phebert@uoguelph.ca	Image and sequence based
gvc15502-1L	Arthropoda	Insecta	Lepidoptera	Gracillariidae	Gracillariinae		Caloptilia	Caloptilia xanthopharella		Paul D.N. Hebert	phebert@uoguelph.ca	Image and sequence based
gvc15503-1L	Arthropoda	Insecta	Lepidoptera	Gracillariidae	Gracillariinae		Caloptilia	Caloptilia xanthopharella		Paul D.N. Hebert	phebert@uoguelph.ca	Image and sequence based
BIOUG98669-E12	Arthropoda	Insecta	Lepidoptera	Gracillariidae	Gracillariinae		Caloptilia	Caloptilia xanthopharella		Paul D.N. Hebert	phebert@uoguelph.ca	Image and sequence based
CBG-A28401-H03	Arthropoda	Insecta	Lepidoptera	Gracillariidae	Gracillariinae		Caloptilia	Caloptilia xanthopharella		Carlos Lopez-Vaamonde	carlos.lopezvaamonde@inrae.fr	Image based	image classification: ViT-P16-224 RIGV1F: Hemiptera
gvc15309-1L	Arthropoda	Insecta	Lepidoptera	Gracillariidae	Gracillariinae		Caloptilia	Caloptilia xanthopharella		Paul D.N. Hebert	phebert@uoguelph.ca	Image and sequence based
IO-864	Arthropoda	Insecta	Lepidoptera	Gracillariidae	Gracillariinae		Caloptilia	Caloptilia augeas		Issei Ohshima	issei@kpu.ac.jp	Morphology	Paratype
IO-865	Arthropoda	Insecta	Lepidoptera	Gracillariidae	Gracillariinae		Caloptilia	Caloptilia augeas		Issei Ohshima	issei@kpu.ac.jp	Morphology	Paratype
IO-866	Arthropoda	Insecta	Lepidoptera	Gracillariidae	Gracillariinae		Caloptilia	Caloptilia augeas		Issei Ohshima	issei@kpu.ac.jp	Morphology	Paratype
IO-867	Arthropoda	Insecta	Lepidoptera	Gracillariidae	Gracillariinae		Caloptilia	Caloptilia augeas		Issei Ohshima	issei@kpu.ac.jp	Morphology	Paratype
IO-868	Arthropoda	Insecta	Lepidoptera	Gracillariidae	Gracillariinae		Caloptilia	Caloptilia augeas		Issei Ohshima	issei@kpu.ac.jp	Morphology	Paratype
IO-869	Arthropoda	Insecta	Lepidoptera	Gracillariidae	Gracillariinae		Caloptilia	Caloptilia augeas		Issei Ohshima	issei@kpu.ac.jp	Morphology	Paratype
IO-870	Arthropoda	Insecta	Lepidoptera	Gracillariidae	Gracillariinae		Caloptilia	Caloptilia augeas		Issei Ohshima	issei@kpu.ac.jp	Morphology	Paratype
IO-871	Arthropoda	Insecta	Lepidoptera	Gracillariidae	Gracillariinae		Caloptilia	Caloptilia augeas		Issei Ohshima	issei@kpu.ac.jp	Morphology	Paratype
IO-872	Arthropoda	Insecta	Lepidoptera	Gracillariidae	Gracillariinae		Caloptilia	Caloptilia augeas		Issei Ohshima	issei@kpu.ac.jp	Morphology	Paratype
IO-873	Arthropoda	Insecta	Lepidoptera	Gracillariidae	Gracillariinae		Caloptilia	Caloptilia augeas		Issei Ohshima	issei@kpu.ac.jp	Morphology	Holotype
IO-874	Arthropoda	Insecta	Lepidoptera	Gracillariidae	Gracillariinae		Caloptilia	Caloptilia augeas		Issei Ohshima	issei@kpu.ac.jp	Morphology	Paratype
IO-875	Arthropoda	Insecta	Lepidoptera	Gracillariidae	Gracillariinae		Caloptilia	Caloptilia augeas		Issei Ohshima	issei@kpu.ac.jp	Morphology	Paratype
IO-876	Arthropoda	Insecta	Lepidoptera	Gracillariidae	Gracillariinae		Caloptilia	Caloptilia augeas		Issei Ohshima	issei@kpu.ac.jp	Morphology	Paratype
IO-877	Arthropoda	Insecta	Lepidoptera	Gracillariidae	Gracillariinae		Caloptilia	Caloptilia augeas		Issei Ohshima	issei@kpu.ac.jp	Morphology	Paratype
IO-878	Arthropoda	Insecta	Lepidoptera	Gracillariidae	Gracillariinae		Caloptilia	Caloptilia augeas		Issei Ohshima	issei@kpu.ac.jp	Morphology	Paratype
IO-879	Arthropoda	Insecta	Lepidoptera	Gracillariidae	Gracillariinae		Caloptilia	Caloptilia augeas		Issei Ohshima	issei@kpu.ac.jp	Morphology	Paratype
IO-880	Arthropoda	Insecta	Lepidoptera	Gracillariidae	Gracillariinae		Caloptilia	Caloptilia augeas		Issei Ohshima	issei@kpu.ac.jp	Morphology	Paratype
IO-881	Arthropoda	Insecta	Lepidoptera	Gracillariidae	Gracillariinae		Caloptilia	Caloptilia augeas		Issei Ohshima	issei@kpu.ac.jp	Morphology	Paratype
IO-882	Arthropoda	Insecta	Lepidoptera	Gracillariidae	Gracillariinae		Caloptilia	Caloptilia augeas		Issei Ohshima	issei@kpu.ac.jp	Morphology	Paratype
IO-883	Arthropoda	Insecta	Lepidoptera	Gracillariidae	Gracillariinae		Caloptilia	Caloptilia augeas		Issei Ohshima	issei@kpu.ac.jp	Morphology	Paratype
IO-884	Arthropoda	Insecta	Lepidoptera	Gracillariidae	Gracillariinae		Caloptilia	Caloptilia augeas		Issei Ohshima	issei@kpu.ac.jp	Morphology	Paratype
IO-885	Arthropoda	Insecta	Lepidoptera	Gracillariidae	Gracillariinae		Caloptilia	Caloptilia augeas		Issei Ohshima	issei@kpu.ac.jp	Morphology	Paratype
IO-886	Arthropoda	Insecta	Lepidoptera	Gracillariidae	Gracillariinae		Caloptilia	Caloptilia augeas		Issei Ohshima	issei@kpu.ac.jp	Morphology	Paratype
IO-887	Arthropoda	Insecta	Lepidoptera	Gracillariidae	Gracillariinae		Caloptilia	Caloptilia augeas		Issei Ohshima	issei@kpu.ac.jp	Morphology	Paratype
IO-888	Arthropoda	Insecta	Lepidoptera	Gracillariidae	Gracillariinae		Caloptilia	Caloptilia augeas		Issei Ohshima	issei@kpu.ac.jp	Morphology	Paratype
IO-932	Arthropoda	Insecta	Lepidoptera	Gracillariidae	Gracillariinae		Caloptilia	Caloptilia augeas		Issei Ohshima	issei@kpu.ac.jp	Morphology	Paratype
IO-933	Arthropoda	Insecta	Lepidoptera	Gracillariidae	Gracillariinae		Caloptilia	Caloptilia augeas		Issei Ohshima	issei@kpu.ac.jp	Morphology	Paratype
IO-934	Arthropoda	Insecta	Lepidoptera	Gracillariidae	Gracillariinae		Caloptilia	Caloptilia augeas		Issei Ohshima	issei@kpu.ac.jp	Morphology	Paratype
IO-849	Arthropoda	Insecta	Lepidoptera	Gracillariidae	Gracillariinae		Caloptilia	Caloptilia ceryneia		Issei Ohshima	issei@kpu.ac.jp	Morphology	Paratype
IO-850	Arthropoda	Insecta	Lepidoptera	Gracillariidae	Gracillariinae		Caloptilia	Caloptilia ceryneia		Issei Ohshima	issei@kpu.ac.jp	Morphology	Holotype
IO-995	Arthropoda	Insecta	Lepidoptera	Gracillariidae	Gracillariinae		Caloptilia	Caloptilia ceryneia		Issei Ohshima	issei@kpu.ac.jp	Morphology	Paratype

## Sheet: Specimen Details
Project:	DS-CALNEO (59 records selected)			User:	Carlos Lopez-Vaamonde
Created:	2025-10-03
Sample ID	Sex	Reproduction	Life Stage	Extra Info	Notes	Voucher Status	Tissue Descriptor	External URLs	Associated Taxa	Associated Specimens
IO-851	m	S	Adult		adult emergence: 20-ix-18	Vouchered:Registered Collection	leg		Host:Glochidion billardierei
IO-852	m	S	Adult		adult emergence: 22-ix-18	Vouchered:Registered Collection	leg		Host:Glochidion billardierei
IO-853	m	S	Adult		adult emergence: 22-ix-18	Vouchered:Registered Collection	leg		Host:Glochidion billardierei
IO-854	f	S	Adult		adult emergence: 26-ix-18	Vouchered:Registered Collection	leg		Host:Glochidion billardierei
IO-855	f	S	Adult		adult emergence: 26-ix-18	Vouchered:Registered Collection	leg		Host:Glochidion billardierei
IO-856	m	S	Adult		adult emergence: 27-ix-18	Vouchered:Registered Collection	leg		Host:Glochidion billardierei
IO-857	f	S	Adult		adult emergence: 27-ix-18	Vouchered:Registered Collection	leg		Host:Glochidion billardierei
IO-858	f	S	Adult		adult emergence: 27-ix-18	Vouchered:Registered Collection	leg		Host:Glochidion billardierei
IO-859	f	S	Adult		adult emergence: 27-ix-18	Vouchered:Registered Collection	leg		Host:Glochidion billardierei
IO-860	f	S	Adult		adult emergence: 27-ix-18	Vouchered:Registered Collection	leg		Host:Glochidion billardierei
IO-861	m	S	Adult		adult emergence: 28-ix-18	Vouchered:Registered Collection	leg		Host:Glochidion billardierei
IO-862	f	S	Adult		adult emergence: 28-ix-18	Vouchered:Registered Collection	leg		Host:Glochidion billardierei
IO-863	m	S	Adult		adult emergence: 28-ix-18	Vouchered:Registered Collection	leg		Host:Glochidion billardierei
08-NSWHH-0579		S	A
gvc8837-1L			A	at light
11ANIC-16090		S	A
BIOUG37461-F06				rep_count:24		Vouchered:Registered Collection	inv leg
BIOUG98674-C09						Vouchered:Registered Collection	inv leg
BIOUG00799-C08		S	A
CBG-A27081-G03						Vouchered:Registered Collection	inv whole voucher
CBG-A02909-G07						Vouchered:Registered Collection	inv whole voucher
K290579			A
gvc15498-1L			A	at light
gvc15502-1L			A	at light
gvc15503-1L			A	at light
BIOUG98669-E12		S	A			Vouchered:Registered Collection	inv leg
CBG-A28401-H03						Vouchered:Registered Collection	inv leg
gvc15309-1L			A	at light
IO-864	m	S	Adult	light trap		Vouchered:Registered Collection	leg
IO-865	m	S	Adult	light trap		Vouchered:Registered Collection	leg
IO-866	f	S	Adult	light trap		Vouchered:Registered Collection	leg
IO-867	f	S	Adult	ex leaf gall on Glochidion billardierei	adult emergence: 23-ix-18	Museum Vouchered:Type Series	leg		Host:Glochidion billardierei
IO-868	f	S	Adult	ex leaf gall on Glochidion billardierei	adult emergence: 23-ix-18	Museum Vouchered:Type Series	leg		Host:Glochidion billardierei
IO-869	f	S	Adult	ex leaf gall on Glochidion billardierei	adult emergence: 22-ix-18	Museum Vouchered:Type Series	leg		Host:Glochidion billardierei
IO-870	f	S	Adult	ex leaf gall on Glochidion billardierei	adult emergence: 22-ix-18	Museum Vouchered:Type Series	leg		Host:Glochidion billardierei
IO-871	m	S	Adult	ex leaf gall on Glochidion billardierei	adult emergence: 20-ix-18	Museum Vouchered:Type Series	leg		Host:Glochidion billardierei
IO-872	f	S	Adult	ex leaf gall on Glochidion billardierei	adult emergence: 18-ix-18	Museum Vouchered:Type Series	leg		Host:Glochidion billardierei
IO-873	m	S	Adult	ex leaf gall on Glochidion billardierei	adult emergence: 23-ix-18	Museum Vouchered:Type	leg		Host:Glochidion billardierei
IO-874	f	S	Adult	ex leaf gall on Glochidion billardierei	adult emergence: 26-ix-18	Museum Vouchered:Type Series	leg		Host:Glochidion billardierei
IO-875	m	S	Adult	ex leaf gall on Glochidion billardierei	adult emergence: 26-ix-18	Museum Vouchered:Type Series	leg		Host:Glochidion billardierei
IO-876	m	S	Adult	ex leaf gall on Glochidion billardierei	adult emergence: 28-ix-18	Museum Vouchered:Type Series	leg		Host:Glochidion billardierei
IO-877	f	S	Adult	ex leaf gall on Glochidion billardierei	adult emergence: 28-ix-18	Museum Vouchered:Type Series	leg		Host:Glochidion billardierei
IO-878	f	S	Adult	ex leaf gall on Glochidion billardierei	adult emergence: 29-ix-18	Museum Vouchered:Type Series	leg		Host:Glochidion billardierei
IO-879	f	S	Adult	ex leaf gall on Glochidion billardierei	adult emergence: 29-ix-18	Museum Vouchered:Type Series	leg		Host:Glochidion billardierei
IO-880	f	S	Adult	ex leaf gall on Glochidion billardierei	adult emergence: 29-ix-18	Museum Vouchered:Type Series	leg		Host:Glochidion billardierei
IO-881	f	S	Adult	ex leaf gall on Glochidion billardierei	adult emergence: 29-ix-18	Museum Vouchered:Type Series	leg		Host:Glochidion billardierei
IO-882	f	S	Adult	ex leaf gall on Glochidion billardierei	adult emergence: 1-x-18	Museum Vouchered:Type Series	leg		Host:Glochidion billardierei
IO-883	m	S	Adult	ex leaf gall on Glochidion billardierei	adult emergence: 1-x-18	Museum Vouchered:Type Series	leg		Host:Glochidion billardierei
IO-884	m	S	Adult	ex leaf gall on Glochidion billardierei	adult emergence: 1-x-18	Museum Vouchered:Type Series	leg		Host:Glochidion billardierei
IO-885	m	S	Adult	ex leaf gall on Glochidion billardierei	adult emergence: 1-x-18	Museum Vouchered:Type Series	leg		Host:Glochidion billardierei
IO-886	m	S	Adult	ex leaf gall on Glochidion billardierei	adult emergence: 1-x-18	Museum Vouchered:Type Series	leg		Host:Glochidion billardierei
IO-887	m	S	Adult	ex leaf gall on Glochidion billardierei	adult emergence: 1-x-18	Museum Vouchered:Type Series	leg		Host:Glochidion billardierei
IO-888	f	S	Adult	ex leaf gall on Glochidion billardierei	adult emergence: 1-x-18	Museum Vouchered:Type Series	leg		Host:Glochidion billardierei
IO-932	m	S	Adult	ex leaf gall on Glochidion billardierei	adult emergence: 3-x-18	Museum Vouchered:Type Series	leg		Host:Glochidion billardierei
IO-933	f	S	Adult	ex leaf gall on Glochidion billardierei	adult emergence: 5-x-18	Museum Vouchered:Type Series	leg		Host:Glochidion billardierei
IO-934	m	S	Adult	ex leaf gall on Glochidion billardierei	adult emergence: 11-x-18	Museum Vouchered:Type Series	leg		Host:Glochidion billardierei
IO-849	m	S	Adult	ex leaf gall on Glochidion billardierei	adult emergence: 17-ix-18	Museum Vouchered:Type	leg		Host:Glochidion billardierei
IO-850	m	S	Adult	ex leaf gall on Glochidion billardierei	adult emergence: 30-ix-18	Museum Vouchered:Type Series	leg		Host:Glochidion billardierei
IO-995	f	S	Adult	ex leaf gall on Glochidion billardierei	adult emergence: 14-iii-19	Museum Vouchered:Type Series	leg		Host:Glochidion billardierei

## Sheet: Collection Data
Project:	DS-CALNEO (59 records selected)			User:	Carlos Lopez-Vaamonde
Created:	2025-10-03
Sample ID	Collectors	Collection Date	Country/Ocean	State/Province	Region	Sector	Exact Site	Lat	Lon	Elev	Depth	Elevation Precision	Depth Precision	GPS Source	Coordinate Accuracy	Event Time	Collection Date Accuracy	Habitat	Sampling Protocol	Collection Notes	Site Code	Collection Event ID
IO-851	Issei Ohshima, Antoine Guiguet & Carlos Lopez Vaamonde	18-Sep-2018	New Caledonia	South Province	Farino		Nr. Parc des Grandes Fougeres	-21.626114	165.75945	426									Rearing			IsO-1080
IO-852	Issei Ohshima, Antoine Guiguet & Carlos Lopez Vaamonde	18-Sep-2018	New Caledonia	South Province	Farino		Parc des Grandes Fougeres	-21.626114	165.75945	426									Rearing			IsO-1080
IO-853	Issei Ohshima, Antoine Guiguet & Carlos Lopez Vaamonde	18-Sep-2018	New Caledonia	South Province	Farino		Parc des Grandes Fougeres	-21.626114	165.75945	426									Rearing			IsO-1080
IO-854	Issei Ohshima, Antoine Guiguet & Carlos Lopez Vaamonde	18-Sep-2018	New Caledonia	South Province	Noumea		Parc Zoologigue & Forestier Michel Corbasson	-22.258234	166.45757	83									Rearing			IsO-1081
IO-855	Issei Ohshima, Antoine Guiguet & Carlos Lopez Vaamonde	18-Sep-2018	New Caledonia	South Province	Noumea		Parc Zoologigue & Forestier Michel Corbasson	-22.258234	166.45757	83									Rearing			IsO-1081
IO-856	Issei Ohshima, Antoine Guiguet & Carlos Lopez Vaamonde	18-Sep-2018	New Caledonia	South Province	Noumea		Parc Zoologigue & Forestier Michel Corbasson	-22.258234	166.45757	83									Rearing			IsO-1081
IO-857	Issei Ohshima, Antoine Guiguet & Carlos Lopez Vaamonde	18-Sep-2018	New Caledonia	South Province	Noumea		Parc Zoologigue & Forestier Michel Corbasson	-22.258234	166.45757	83									Rearing			IsO-1081
IO-858	Issei Ohshima, Antoine Guiguet & Carlos Lopez Vaamonde	18-Sep-2018	New Caledonia	South Province	Noumea		Parc Zoologigue & Forestier Michel Corbasson	-22.258234	166.45757	83									Rearing			IsO-1081
IO-859	Issei Ohshima, Antoine Guiguet & Carlos Lopez Vaamonde	18-Sep-2018	New Caledonia	South Province	Noumea		Parc Zoologigue & Forestier Michel Corbasson	-22.258234	166.45757	83									Rearing			IsO-1081
IO-860	Issei Ohshima, Antoine Guiguet & Carlos Lopez Vaamonde	18-Sep-2018	New Caledonia	South Province	Noumea		Parc Zoologigue & Forestier Michel Corbasson	-22.258234	166.45757	83									Rearing			IsO-1081
IO-861	Issei Ohshima, Antoine Guiguet & Carlos Lopez Vaamonde	18-Sep-2018	New Caledonia	South Province	Noumea		Parc Zoologigue & Forestier Michel Corbasson	-22.258234	166.45757	83									Rearing			IsO-1081
IO-862	Issei Ohshima, Antoine Guiguet & Carlos Lopez Vaamonde	18-Sep-2018	New Caledonia	South Province	Noumea		Parc Zoologigue & Forestier Michel Corbasson	-22.258234	166.45757	83									Rearing			IsO-1081
IO-863	Issei Ohshima, Antoine Guiguet & Carlos Lopez Vaamonde	18-Sep-2018	New Caledonia	South Province	Noumea		Parc Zoologigue & Forestier Michel Corbasson	-22.258234	166.45757	83									Rearing			IsO-1081
08-NSWHH-0579	Paul D.N. Hebert	28-Dec-2008	Australia	New South Wales			Hat Head	-31.063	153.052	36.58				GPS				Dry Sclerophyll Forest	Light Trap		BIOUG:HatHead
gvc8837-1L	G. Cocks	08-Mar-2008	Australia	Queensland	Townsville		Hermit Park	-19.283	146.801	10
11ANIC-16090	K.J.Sandery	31-Dec-2003	Australia	Queensland			Bucasia Nth	-21.037	149.158
BIOUG37461-F06	Paul Hebert	18-Feb-2018	Australia	New South Wales	Hat Head			-31.0626	153.052	36.58							-6		UV Light Sheet
BIOUG98674-C09	P.Hebert	11-Dec-2022	Australia	New South Wales	Hat Head			-31.063	153.052	18.29		18.29					-9		UV Light Sheet
BIOUG00799-C08	Andrew Mitchell	12-Nov-2010	Australia	New South Wales	City of Gosford	Umina Beach		-33.512	151.305	89
CBG-A27081-G03	P.Hebert	13-Dec-2023	Australia	New South Wales	Camden Head			-31.642	152.836								4		Free Hand
CBG-A02909-G07	P.Hebert	11-Dec-2022	Australia	New South Wales	Hat Head			-31.063	153.052	18.29		18.29					9		UV Light Sheet
K290579	Andrew Mitchell	29-Oct-2010	Australia	New South Wales	City of Gosford	Umina Beach		-33.512	151.305	89
gvc15498-1L	G. Cocks	01-Oct-2010	Australia	Queensland	Townsville		Hermit Park	-19.28279	146.80067	10
gvc15502-1L	G. Cocks	01-Oct-2010	Australia	Queensland	Townsville		Hermit Park	-19.28279	146.80067	10
gvc15503-1L	G. Cocks	01-Oct-2010	Australia	Queensland	Townsville		Hermit Park	-19.28279	146.80067	10
BIOUG98669-E12	P.Hebert	11-Dec-2022	Australia	New South Wales	Hat Head			-31.063	153.052	18.29		18.29					-9		UV Light Sheet
CBG-A28401-H03	P.Hebert	13-Dec-2023	Australia	New South Wales	Camden Head			-31.642	152.836								4		UV Light Trap
gvc15309-1L	G. Cocks	21-Nov-2009	Australia	Queensland	Townsville		Hermit Park	-19.28279	146.80067	10
IO-864	Issei Ohshima, Antoine Guiguet & Carlos Lopez Vaamonde	14-Sep-2018	New Caledonia	South Province	Farino	Parc des Grandes Fougeres	Camp de la Houe	-21.6109	165.755	382									Light trap
IO-865	Issei Ohshima, Antoine Guiguet & Carlos Lopez Vaamonde	14-Sep-2018	New Caledonia	South Province	Farino	Parc des Grandes Fougeres	Camp de la Houe	-21.6109	165.755	382									Light trap
IO-866	Issei Ohshima, Antoine Guiguet & Carlos Lopez Vaamonde	14-Sep-2018	New Caledonia	South Province	Farino	Parc des Grandes Fougeres	Camp de la Houe	-21.6109	165.755	382									Light trap
IO-867	Issei Ohshima, Antoine Guiguet & Carlos Lopez Vaamonde	13-Sep-2018	New Caledonia	South Province	Farino		Parc des Grandes Fougeres	-21.626114	165.75945	426									Rearing			IsO-1058
IO-868	Issei Ohshima, Antoine Guiguet & Carlos Lopez Vaamonde	13-Sep-2018	New Caledonia	South Province	Farino		Parc des Grandes Fougeres	-21.626114	165.75945	426									Rearing			IsO-1058
IO-869	Issei Ohshima, Antoine Guiguet & Carlos Lopez Vaamonde	13-Sep-2018	New Caledonia	South Province	Farino		Parc des Grandes Fougeres	-21.626114	165.75945	426									Rearing			IsO-1058
IO-870	Issei Ohshima, Antoine Guiguet & Carlos Lopez Vaamonde	13-Sep-2018	New Caledonia	South Province	Farino		Parc des Grandes Fougeres	-21.6261	165.759	426									Rearing			IsO-1058
IO-871	Issei Ohshima, Antoine Guiguet & Carlos Lopez Vaamonde	13-Sep-2018	New Caledonia	South Province	Farino		Parc des Grandes Fougeres	-21.6261	165.759	426									Rearing			IsO-1058
IO-872	Issei Ohshima, Antoine Guiguet & Carlos Lopez Vaamonde	13-Sep-2018	New Caledonia	South Province	Farino		Parc des Grandes Fougeres	-21.626114	165.75945	426									Rearing			IsO-1058
IO-873	Issei Ohshima, Antoine Guiguet & Carlos Lopez Vaamonde	13-Sep-2018	New Caledonia	South Province	Farino		Parc des Grandes Fougeres	-21.6261	165.759	426									Rearing			IsO-1058
IO-874	Issei Ohshima, Antoine Guiguet & Carlos Lopez Vaamonde	13-Sep-2018	New Caledonia	South Province	Farino		Parc des Grandes Fougeres	-21.626114	165.75945	426									Rearing			IsO-1058
IO-875	Issei Ohshima, Antoine Guiguet & Carlos Lopez Vaamonde	13-Sep-2018	New Caledonia	South Province	Farino		Parc des Grandes Fougeres	-21.6261	165.759	426									Rearing			IsO-1058
IO-876	Issei Ohshima, Antoine Guiguet & Carlos Lopez Vaamonde	13-Sep-2018	New Caledonia	South Province	Farino		Parc des Grandes Fougeres	-21.626114	165.75945	426									Rearing			IsO-1058
IO-877	Issei Ohshima, Antoine Guiguet & Carlos Lopez Vaamonde	13-Sep-2018	New Caledonia	South Province	Farino		Parc des Grandes Fougeres	-21.626114	165.75945	426									Rearing			IsO-1058
IO-878	Issei Ohshima, Antoine Guiguet & Carlos Lopez Vaamonde	13-Sep-2018	New Caledonia	South Province	Farino		Parc des Grandes Fougeres	-21.626114	165.75945	426									Rearing			IsO-1058
IO-879	Issei Ohshima, Antoine Guiguet & Carlos Lopez Vaamonde	13-Sep-2018	New Caledonia	South Province	Farino		Parc des Grandes Fougeres	-21.626114	165.75945	426									Rearing			IsO-1058
IO-880	Issei Ohshima, Antoine Guiguet & Carlos Lopez Vaamonde	13-Sep-2018	New Caledonia	South Province	Farino		Parc des Grandes Fougeres	-21.626114	165.75945	426									Rearing			IsO-1058
IO-881	Issei Ohshima, Antoine Guiguet & Carlos Lopez Vaamonde	13-Sep-2018	New Caledonia	South Province	Farino		Parc des Grandes Fougeres	-21.6261	165.759	426									Rearing			IsO-1058
IO-882	Issei Ohshima, Antoine Guiguet & Carlos Lopez Vaamonde	13-Sep-2018	New Caledonia	South Province	Farino		Parc des Grandes Fougeres	-21.626114	165.75945	426									Rearing			IsO-1058
IO-883	Issei Ohshima, Antoine Guiguet & Carlos Lopez Vaamonde	13-Sep-2018	New Caledonia	South Province	Farino		Parc des Grandes Fougeres	-21.626114	165.75945	426									Rearing			IsO-1058
IO-884	Issei Ohshima, Antoine Guiguet & Carlos Lopez Vaamonde	13-Sep-2018	New Caledonia	South Province	Farino		Parc des Grandes Fougeres	-21.626114	165.75945	426									Rearing			IsO-1058
IO-885	Issei Ohshima, Antoine Guiguet & Carlos Lopez Vaamonde	13-Sep-2018	New Caledonia	South Province	Farino		Parc des Grandes Fougeres	-21.626114	165.75945	426									Rearing			IsO-1058
IO-886	Issei Ohshima, Antoine Guiguet & Carlos Lopez Vaamonde	13-Sep-2018	New Caledonia	South Province	Farino		Parc des Grandes Fougeres	-21.626114	165.75945	426									Rearing			IsO-1058
IO-887	Issei Ohshima, Antoine Guiguet & Carlos Lopez Vaamonde	13-Sep-2018	New Caledonia	South Province	Farino		Parc des Grandes Fougeres	-21.626114	165.75945	426									Rearing			IsO-1058
IO-888	Issei Ohshima, Antoine Guiguet & Carlos Lopez Vaamonde	13-Sep-2018	New Caledonia	South Province	Farino		Parc des Grandes Fougeres	-21.626114	165.75945	426									Rearing			IsO-1058
IO-932	Issei Ohshima, Antoine Guiguet & Carlos Lopez Vaamonde	13-Sep-2018	New Caledonia	South Province	Farino		Parc des Grandes Fougeres	-21.626114	165.75945	426									Rearing			IsO-1058
IO-933	Issei Ohshima, Antoine Guiguet & Carlos Lopez Vaamonde	13-Sep-2018	New Caledonia	South Province	Farino		Parc des Grandes Fougeres	-21.626114	165.75945	426									Rearing			IsO-1058
IO-934	Issei Ohshima, Antoine Guiguet & Carlos Lopez Vaamonde	13-Sep-2018	New Caledonia	South Province	Farino		Parc des Grandes Fougeres	-21.626114	165.75945	426									Rearing			IsO-1058
IO-849	Issei Ohshima, Antoine Guiguet & Carlos Lopez Vaamonde	15-Sep-2018	New Caledonia	South Province	Farino		Parc des Grandes Fougeres	-21.6261	165.759	426									Rearing			IsO-1072
IO-850	Issei Ohshima, Antoine Guiguet & Carlos Lopez-Vaamonde	15-Sep-2018	New Caledonia	South Province	Farino		Parc des Grandes Fougeres	-21.6261	165.759	426									Rearing			IsO-1072
IO-995	Issei Ohshima, Antoine Guiguet & Carlos Lopez Vaamonde	03-Mar-2019	New Caledonia	South Province	Noumea		Parc Zoologigue & Forestier Michel Corbasson	-22.2582	166.458	83									Rearing			IsO-1089
