# Supplementary material for: Two new species of Caloptilia (Lepidoptera, Gracillariidae) from New Caledonia inducing galls on Glochidion billardierei (Phyllanthaceae) and redescription of C. xanthopharella (Meyrick, 1880)
Source: Zookeys. 2026 Feb 4;1268:113–37. doi: 10.3897/zookeys.1268.173885 (PMC12895181; doi:10.3897/zookeys.1268.173885)
Supplement: Supplementary material 2 — Summary statistics for DNA barcodes of specimens included in this study [file zookeys-1268-113_article-173885__-s002.xls]

## Sheet: Statistics
TABLE S2. Summary statistics for specimens included in this study. N= number of specimens barcoded; Dmin_NN heterospecific = minimum distance to nearest neighbor; NN= nearest neighbor; BIN Dmean= average intraspecific distance within a BIN; BIN Dmax= maximum intraspecific distance within a BIN
Species	Species author	N in dataset	BIN name	Dmin_NN heterospecific (P-distance)	BIN Dmean (P-distance)	BIN Dmax (P-distance)	Distribution literature	Distribution this study (number of barcodes)	Host plant species literature	Host plant species (host plant family) (number of specimens reared per host plant species)	N specimens reared	N specimens light trapped	N genitalia dissected	NN_heterospecific_BIN	NN_heterospecific_Identification	NN_geography
Caloptilia augeas	Guiguet, Lopez-Vaamonde﻿, van Nieukerken & Ohshima	28	BOLD:AEC4316	3.69	0.2	0.64		New Caledonia (28)		Glochidion billardierei (28)	25	3	4	BOLD:AEC4478	Caloptilia ceryneia	New Caledonia
Caloptilia ceryneia	Guiguet, Lopez-Vaamonde﻿, van Nieukerken & Ohshima	3	BOLD:AEC4478	3.69	0	0		New Caledonia (3)		Glochidion billardierei (3)	3		2	BOLD:AEC4316	Caloptilia augeas	New Caledonia
Caloptilia xanthopharella	Meyrick, 1880	28	BOLD:AAI6656	7.85	0.96	1.93	Australia, Fiji, Solomon islands and Vanuatu	Australia (15), New Caledonia (13)	Glochidion ferdinandii	Glochidion billardierei (13)	13			BOLD:AAW8621	Caloptilia sp.	Australia
TOTAL		59									41
